# Supplementary material for: Loss of LXN promotes macrophage M2 polarization and PD-L2 expression contributing cancer immune-escape in mice
Source: Cell Death Discov. 2022 Nov 3;8:440. doi: 10.1038/s41420-022-01227-7 (PMC9630456; doi:10.1038/s41420-022-01227-7)
Supplement: Supplementary file 5 — Supplementary Table S3 [file 41420_2022_1227_MOESM5_ESM.xls]

id	name	log2FC(X/Y)	pval	fdr	regulate	significant	mean_X	mean_Y	count_KO_A116	count_KO_A118	count_KO_A139	count_WT_B153	count_WT_B155	count_WT_B185	fpkm_KO_A116	fpkm_KO_A118	fpkm_KO_A139	fpkm_WT_B153	fpkm_WT_B155	fpkm_WT_B185
ENSMUSG00000027398	Il1b	-2.146083299	0.00908411	0.009108095	dow	yes	3.637332889	17.73663853	114	102	349	588	1069	2925	1.424821475	1.223863447	5.263313745	6.624403583	12.28599741	34.29951459
ENSMUSG00000028583	Pdpn	-5.347000773	2.87E-36	4.12E-32	down	yes	1.344891333	58.70886609	141	122	54	3133	4530	6844	1.853189	1.542925	0.63856	37.12755304	54.743554	84.25549124
ENSMUSG00000019558	Slc6a8	-3.182504912	5.20E-34	3.73E-30	down	yes	1.520811103	14.61505341	335	353	365	2854	4010	3541	1.513170088	1.54584316	1.50342006	11.7801168	16.87922307	15.18582036
ENSMUSG00000047557	Lxn	-3.409862654	1.60E-33	7.67E-30	down	yes	2.055719649	22.81201159	138	129	145	1329	1764	1607	2.151308257	1.951765553	2.064085137	18.95524473	25.67054701	23.81024302
ENSMUSG00000022415	Syngr1	-3.274939001	1.10E-32	3.16E-29	down	yes	1.617100227	16.52074624	401	348	265	3369	3451	4024	1.987203047	1.673741774	1.190355862	15.08421347	15.75656636	18.72145891
ENSMUSG00000045312	Lhfpl2	-3.583168205	1.42E-29	2.92E-26	down	yes	1.629554169	20.62885328	587	386	843	7842	8411	7481	1.666366858	1.056183338	2.166112309	20.06473247	21.94030599	19.88152139
ENSMUSG00000000440	Pparg	-3.129725153	6.21E-29	9.90E-26	down	yes	1.391552483	12.95508454	179	129	236	1622	1782	1822	1.447416253	1.002511542	1.724729653	11.82141356	13.24607333	13.79776673
ENSMUSG00000034226	Rhov	-4.198444718	2.54E-24	1.84E-21	down	yes	0.361598333	8.374655	16	42	24	606	674	668	0.223729	0.567283	0.293783	7.663015	8.689575	8.771375
ENSMUSG00000033581	Igf2bp2	-3.232328266	2.56E-24	1.84E-21	down	yes	0.196896249	2.690181629	73	40	76	865	935	831	0.238267835	0.125748523	0.22667239	2.606554246	2.869221376	2.594769265
ENSMUSG00000020592	Sdc1	-2.775859087	9.97E-24	6.50E-21	down	yes	4.111958232	28.74701662	681	606	770	4790	3908	6239	4.272374204	3.681793968	4.381706523	27.07745488	22.52567053	36.63792446
ENSMUSG00000029819	Npy	-4.014259217	2.84E-23	1.70E-20	down	yes	3.138454333	52.229937	82	116	34	1288	1401	1351	3.422716	4.709138	1.283509	48.99081	54.321808	53.377193
ENSMUSG00000028238	Atp6v0d2	-3.335330797	3.09E-23	1.71E-20	down	yes	3.561713126	36.8588911	628	366	257	3771	5220	4671	5.524189987	3.113349658	2.047599734	29.89776266	42.20402737	38.47488327
ENSMUSG00000021477	Ctsl	-2.857194577	3.30E-23	1.76E-20	down	yes	40.95349112	297.3756115	10090	11448	13423	74194	89241	99741	37.16953169	40.83250129	44.85844038	246.2342652	302.0163898	343.8761793
ENSMUSG00000085939	Cd63-ps	-2.665746916	4.35E-23	2.23E-20	down	yes	8.618635215	55.22460093	259	399	335	1839	2248	2506	7.062345299	10.53405965	8.259500691	45.23308762	56.39783355	64.04288164
ENSMUSG00000029762	Akr1b8	-3.619675759	4.69E-23	2.32E-20	down	yes	1.838585635	23.72955696	80	136	150	1056	1353	2427	1.269924777	2.090254035	2.155578093	15.15804157	19.81177883	36.2188505
ENSMUSG00000023951	Vegfa	-2.857045465	7.99E-22	3.37E-19	down	yes	0.904849043	7.18043296	133	235	155	1257	1442	1520	0.710334422	1.242997195	0.761215512	6.287072493	7.35618461	7.898041775
ENSMUSG00000026228	Htr2b	-4.587878075	1.29E-21	5.27E-19	down	yes	0.02791018	2.976054507	0	4	4	270	406	194	0	0.043017713	0.040712826	2.719369889	4.176788315	2.032005317
ENSMUSG00000050335	Lgals3	-2.744637627	6.29E-21	2.38E-18	down	yes	237.3115299	1591.082742	17225	23351	17082	120561	133173	149637	221.659367	290.8956112	199.3796116	1397.405057	1574.04882	1801.794349
ENSMUSG00000034714	Ttyh2	-2.47994771	7.01E-21	2.58E-18	down	yes	2.300132819	13.28979487	291	355	493	2635	1999	2167	1.851288043	2.192476014	2.8566344	15.17030578	11.73359759	12.96548124
ENSMUSG00000043421	Hilpda	-2.955651465	1.11E-20	3.80E-18	down	yes	13.90318787	108.5342232	509	557	970	3885	6237	6195	11.00332594	11.66807564	19.03816203	75.8202464	124.1480628	125.6343603
ENSMUSG00000028111	Ctsk	-3.796329777	2.66E-20	8.68E-18	down	yes	4.298805333	61.014446	388	94	373	4198	4454	3959	6.126237	1.432827	5.337352	59.781612	64.692436	58.56929
ENSMUSG00000026981	Il1rn	-3.244386883	4.09E-20	1.27E-17	down	yes	1.508140199	15.13988457	259	257	601	3131	2967	5319	1.109742235	1.068267428	2.346410935	12.17272	11.76065366	21.48628005
ENSMUSG00000029304	Spp1	-5.021511681	6.06E-20	1.81E-17	down	yes	41.01144791	1335.229404	4359	1186	3282	40773	99459	158193	63.21406995	16.64328609	43.1769877	532.7790611	1325.344501	2147.56465
ENSMUSG00000020234	4930404N11Rik	-2.273975588	6.81E-20	1.99E-17	down	yes	8.795280157	42.92238597	629	595	806	3904	2993	3384	8.57367163	7.841901401	9.970267439	48.01205632	37.52545437	43.22964722
ENSMUSG00000033207	Mamdc2	-2.431898648	1.41E-19	3.82E-17	down	yes	2.514490333	14.007871	261	467	376	1898	2219	2266	1.867608	3.236002	2.439861	12.240529	14.595372	15.187712
ENSMUSG00000053318	Slamf8	-2.321924323	2.68E-19	6.86E-17	down	yes	2.320457615	12.00225643	329	225	389	1581	1664	1802	2.544794465	1.683164212	2.733414169	11.05386258	11.86507474	13.08783199
ENSMUSG00000027533	Fabp5	-2.640480959	2.81E-18	6.19E-16	down	yes	48.2551636	301.4135462	6028	9893	6606	43226	52660	50868	40.40703736	64.19470222	40.16375121	260.9785266	324.2123066	319.0498056
ENSMUSG00000026437	Cdk18	-2.325302226	4.81E-18	1.02E-15	down	yes	1.501270911	7.92510149	314	398	223	1726	1779	1660	1.567840067	1.928019535	1.007953132	7.796389929	8.191179068	7.787735471
ENSMUSG00000006205	Htra1	-3.327699409	5.62E-18	1.17E-15	down	yes	0.31504938	4.067130561	35	26	62	568	524	516	0.281922214	0.197937475	0.46528845	4.227211473	3.97900551	3.995174702
ENSMUSG00000026628	Atf3	-2.688775913	8.05E-18	1.63E-15	down	yes	17.84452737	115.6002309	1345	1202	2552	9926	11005	13034	14.92430933	12.91735425	25.69191853	99.23658794	112.1931991	135.3709056
ENSMUSG00000037148	Arhgap10	-2.020404942	9.17E-18	1.80E-15	down	yes	3.741384333	15.48440593	433	572	510	2141	2207	2178	3.355549	4.286963	3.581641	14.94908086	15.70787224	15.79626468
ENSMUSG00000046997	Spsb4	-2.609053702	1.01E-17	1.96E-15	down	yes	1.030091885	6.794728685	135	170	311	1441	1362	1365	0.71845089	0.87281879	1.499005973	6.914338926	6.664833377	6.805013752
ENSMUSG00000034854	Mfsd12	-2.344924578	1.67E-17	3.16E-15	down	yes	19.96719133	101.8481213	3002	3352	4081	21697	15082	18544	18.076633	19.536617	22.288324	117.665985	83.40406	104.474319
ENSMUSG00000029816	Gpnmb	-3.543788514	1.71E-17	3.18E-15	down	yes	49.42586408	577.488719	15941	19839	5791	194833	150715	168935	58.51205091	70.49246741	19.27307391	644.1393493	508.1127716	580.2140361
ENSMUSG00000031266	Gla	-2.29889255	2.32E-17	4.15E-15	down	yes	9.465977835	46.97225293	1020	1531	1520	6620	7817	6522	7.460897662	10.84955319	10.08748265	43.66060955	52.56814423	44.68800502
ENSMUSG00000031808	Slc27a1	-2.040426008	7.26E-17	1.27E-14	down	yes	4.332030038	18.13190829	985	1161	1181	5166	4303	4999	4.026636646	4.589769444	4.379684025	19.05323747	16.18573579	19.15675161
ENSMUSG00000033316	Galnt9	-2.009253379	1.00E-16	1.71E-14	down	yes	3.346190675	13.77346168	374	420	534	1763	1849	2044	2.963135486	3.227125059	3.848311479	12.6193226	13.49794742	15.20311502
ENSMUSG00000022305	Lrp12	-1.989430995	4.45E-16	7.09E-14	down	yes	3.350910457	13.60288756	522	628	886	3050	2878	2613	2.714196556	3.159655941	4.178878872	14.30413004	13.768008	12.73652464
ENSMUSG00000025351	Cd63	-2.67659819	4.65E-16	7.32E-14	down	yes	28.96787349	185.7444529	3263	6735	3973	25799	30794	36650	21.18594063	42.33041618	23.38726368	150.8956066	183.6562032	222.681549
ENSMUSG00000068220	Lgals1	-2.560756498	5.72E-16	8.73E-14	down	yes	185.8034615	1096.762007	4785	7179	10273	40516	41638	52932	126.6873048	184.0073889	246.7156907	966.2575084	1012.612916	1311.415597
ENSMUSG00000005054	Cstb	-2.612362815	9.97E-16	1.45E-13	down	yes	142.076912	869.3180337	2345	4020	4976	17286	26737	27406	92.95623	154.31955	178.954956	617.36615	973.756042	1016.831909
ENSMUSG00000078532	Nkain1	-3.664523032	1.78E-15	2.48E-13	down	yes	0.232146898	4.11174	17	18	10	242	246	313	0.268393787	0.278783121	0.149263787	3.649324309	3.784876872	4.901018818
ENSMUSG00000090706	Gm17233	-4.670304625	3.60E-15	4.78E-13	down	yes	0	2.446254333	0	0	0	83	81	71	0	0	0	2.53965	2.533738	2.265375
ENSMUSG00000103847	Gm20056	-3.99862231	4.83E-15	6.27E-13	down	yes	0.733258	13.21940267	28	11	12	336	255	348	1.263678	0.459114	0.476982	13.913782	10.766499	14.977927
ENSMUSG00000026207	Speg	-2.143317757	4.85E-15	6.27E-13	down	yes	0.032165093	0.48387476	13	25	18	297	296	258	0.022522391	0.043557154	0.030415735	0.495915541	0.506301104	0.449407634
ENSMUSG00000038179	Slamf7	-2.070379708	7.00E-15	8.88E-13	down	yes	3.854783399	16.50997952	932	662	714	3829	4092	2436	4.856739257	3.334226315	3.373384623	18.00892043	19.62140652	11.89961159
ENSMUSG00000021701	Plk2	-2.036153305	1.38E-14	1.68E-12	down	yes	7.295411442	30.23231528	1071	1508	1748	6913	5723	5941	5.691598698	7.765406904	8.429228725	33.13274579	27.97380824	29.59039182
ENSMUSG00000031438	Rnf128	-2.012759166	1.67E-14	1.99E-12	down	yes	3.707791763	15.26646861	459	659	568	1758	2376	3068	3.167942047	4.402403074	3.553030167	10.92907556	15.05983278	19.81049747
ENSMUSG00000023992	Trem2	-2.62745168	2.53E-14	2.95E-12	down	yes	23.72749447	147.1380799	2555	6283	6715	33631	31138	34651	12.34242299	29.40128395	29.43877646	146.4316559	138.2483821	156.7342016
ENSMUSG00000001930	Vwf	-2.162615559	6.75E-14	7.34E-12	down	yes	0.305463602	1.715365284	211	291	141	1624	1070	1090	0.312370162	0.416788961	0.187231682	2.172775206	1.459207415	1.514113232
ENSMUSG00000003882	Il7r	-2.185312726	7.00E-14	7.55E-12	down	yes	3.246066515	15.11875937	895	618	451	2891	4160	2593	4.582639803	3.0630253	2.092534443	13.34274649	19.58227567	12.43125595
ENSMUSG00000045763	Basp1	-2.7206457	7.83E-14	8.26E-12	down	yes	11.70395889	77.7078924	620	697	1827	6030	7086	8176	7.367863263	8.022825139	19.72118828	64.63981014	77.44187331	91.04199375
ENSMUSG00000050390	C77080	-2.241015291	9.21E-14	9.57E-12	down	yes	1.225461626	6.165849827	438	298	181	1899	1521	1451	1.809085775	1.193422623	0.67387648	7.087284868	5.78725726	5.623007354
ENSMUSG00000027068	Dhrs9	-2.731983242	1.18E-13	1.22E-11	down	yes	0.800137667	5.880229333	134	75	248	850	1254	1328	0.745072	0.402014	1.253327	4.274117	6.428824	6.937747
ENSMUSG00000050359	Sprr1a	-4.354108419	1.20E-13	1.22E-11	down	yes	0	1.945112667	0	0	0	46	72	97	0	0	0	1.217004	1.946538	2.671796
ENSMUSG00000055407	Map6	-2.704777396	1.33E-13	1.34E-11	down	yes	0.065433004	0.978552484	48	15	17	383	326	518	0.123504428	0.034938948	0.037855636	0.894394564	0.778433257	1.262829631
ENSMUSG00000047414	Flrt2	-2.834139662	1.69E-13	1.66E-11	down	yes	0.13719684	1.591492007	64	16	60	443	611	623	0.195738129	0.0476003	0.168252092	1.234213886	1.73512893	1.805133206
ENSMUSG00000021822	Plau	-2.151538187	1.81E-13	1.77E-11	down	yes	5.348029394	24.10566247	656	615	373	1847	2468	3452	6.621234722	6.013320981	3.409532478	16.80471576	22.89292632	32.61934533
ENSMUSG00000107546	Gm20560	-2.384818855	2.06E-13	2.00E-11	down	yes	0	0.422278333	0	0	0	93	51	60	0	0	0	0.567203	0.318195	0.381437
ENSMUSG00000028327	Stra6l	-2.922973537	3.73E-13	3.45E-11	down	yes	0.220026983	2.327109158	119	125	30	1337	790	929	0.293298228	0.301479884	0.065302838	3.004497886	1.806739003	2.170090585
ENSMUSG00000097083	D930019O06Rik	-2.239961118	5.45E-13	4.98E-11	down	yes	0	0.372384333	0	0	0	81	61	46	0	0	0	0.471531	0.36564	0.279982
ENSMUSG00000031760	Mt3	-4.346210394	6.51E-13	5.87E-11	down	yes	0.113250383	4.237400401	9	5	5	100	151	365	0.175570162	0.086862767	0.077318219	1.990656538	3.088167244	7.633377421
ENSMUSG00000115230	AC101945.2	-3.423056546	7.03E-13	6.30E-11	down	yes	0.462565	5.934140333	12	40	34	286	457	374	0.202844	0.66505	0.519801	4.463235	7.272773	6.066413
ENSMUSG00000049719	Prss46	-3.515914263	8.16E-13	7.23E-11	down	yes	0.33829436	4.913736866	20	32	8	299	269	337	0.350579102	0.536033945	0.128270033	4.771898715	4.373534597	5.595777284
ENSMUSG00000034612	Chst11	-2.060476668	8.54E-13	7.47E-11	down	yes	3.032783667	12.96759567	776	527	902	2890	2271	4601	3.355423	2.204632	3.538296	11.258162	9.021092	18.623533
ENSMUSG00000113757	Gm47507	-4.361728504	1.78E-12	1.53E-10	down	yes	0.041461333	2.808364667	4	0	0	66	128	101	0.124384	0	0	1.843138	3.650493	2.931463
ENSMUSG00000073242	Dnmt3aos	-3.532762723	1.97E-12	1.67E-10	down	yes	0.430537	6.04021	43	9	28	384	285	474	0.725837	0.134953	0.430821	5.96609	4.512964	7.641576
ENSMUSG00000038370	Pcp4l1	-2.946485746	2.01E-12	1.70E-10	down	yes	0.44295	4.085433333	40	24	28	264	344	273	0.604316	0.351712	0.372822	3.603307	4.780128	3.872865
ENSMUSG00000020773	Trim47	-1.676553492	2.26E-12	1.90E-10	down	yes	11.12039638	35.76749857	1096	1403	1511	4289	4715	4372	9.547905407	11.84966416	11.96361956	33.74126422	37.83284402	35.72838748
ENSMUSG00000053063	Clec12a	-2.372977814	2.88E-12	2.36E-10	down	yes	5.618135538	29.52047006	771	1198	2170	6352	9606	6343	3.330937867	5.014257853	8.509210895	24.74512723	38.1529624	25.66332056
ENSMUSG00000085295	4930430E12Rik	-3.20545573	2.92E-12	2.38E-10	down	yes	1.161332364	11.53503955	34	41	104	379	766	641	0.693493724	0.816933808	1.97356956	7.172799678	14.81220896	12.62011001
ENSMUSG00000070436	Serpinh1	-3.143803128	3.01E-12	2.44E-10	down	yes	1.468212065	13.76065752	71	292	108	983	1474	2123	0.689748872	2.76170484	0.953182483	8.647090281	13.22757094	19.40731134
ENSMUSG00000034993	Vat1	-2.256143108	3.17E-12	2.55E-10	down	yes	107.1281583	512.1424867	7620	13964	17682	75468	50967	67277	65.871788	116.859962	138.652725	587.598755	404.659393	544.169312
ENSMUSG00000052688	Rab7b	-1.612635758	3.59E-12	2.85E-10	down	yes	7.309612366	22.55933832	1288	1500	1661	4713	4662	4879	6.646008271	7.501342554	7.781486274	21.94460864	22.1330644	23.60034192
ENSMUSG00000015143	Actn1	-1.497970907	4.06E-12	3.19E-10	down	yes	3.008286101	8.679204432	777	678	729	2253	1915	2399	3.34482829	2.827562829	2.852467184	8.756677955	7.590803911	9.690131431
ENSMUSG00000032060	Cryab	-3.274480045	4.14E-12	3.23E-10	down	yes	0.468236377	5.398519204	21	37	37	188	451	453	0.323365059	0.555742015	0.525602056	2.713699011	6.659656872	6.822201731
ENSMUSG00000009376	Met	-2.268732489	6.23E-12	4.71E-10	down	yes	0.062296572	0.682106467	16	20	28	195	208	314	0.04774901	0.060090157	0.079050548	0.541909575	0.590981706	0.913428122
ENSMUSG00000025877	Hk3	-1.776513516	7.16E-12	5.35E-10	down	yes	21.28009569	73.14761706	2825	3790	3685	13716	9952	13156	18.33423423	23.81878595	21.68726687	80.20153804	59.32792261	79.91339052
ENSMUSG00000024245	Tmem178	-2.875042147	7.25E-12	5.39E-10	down	yes	0	0.633624667	0	0	0	61	45	43	0	0	0	0.76342	0.582352	0.555102
ENSMUSG00000032788	Pdxk	-1.693840252	7.37E-12	5.45E-10	down	yes	9.80033388	31.92923491	2054	2289	2613	9395	7356	6845	9.094258133	9.810408667	10.49633484	37.48446431	29.93010565	28.37313476
ENSMUSG00000010051	Hyal1	-2.488749166	7.43E-12	5.46E-10	down	yes	0.682010083	4.289352945	175	59	106	763	751	705	1.094573497	0.352711583	0.598745169	4.344820264	4.354161801	4.169076771
ENSMUSG00000022816	Fstl1	-2.472608276	7.91E-12	5.74E-10	down	yes	0.377060231	2.547905447	82	101	61	373	768	570	0.396243504	0.47166298	0.263274211	1.62800862	3.426784777	2.588922943
ENSMUSG00000030208	Emp1	-3.721058742	8.89E-12	6.41E-10	down	yes	7.732912558	103.1936385	824	1229	4134	28386	12818	42226	3.312647841	4.788945864	15.09714397	102.9926543	47.4231698	159.1650912
ENSMUSG00000045382	Cxcr4	-2.045395511	9.08E-12	6.51E-10	down	yes	18.60977127	77.13139511	1792	902	1719	4791	8125	6115	23.6911532	11.53214806	20.60601255	57.05235938	98.67632101	75.66550494
ENSMUSG00000035385	Ccl2	-2.497526417	1.23E-11	8.60E-10	down	yes	4.321451071	24.86865737	191	154	309	627	1526	1696	3.994015401	3.110249726	5.860088087	11.84582868	29.43472008	33.32542336
ENSMUSG00000026956	Uap1l1	-1.696021084	1.44E-11	9.77E-10	down	yes	16.26483354	52.92306295	2289	3210	3216	9777	8722	10922	13.43354913	18.23327594	17.12767555	51.71194487	47.04258448	60.01465949
ENSMUSG00000028063	Lmna	-2.071943227	1.78E-11	1.19E-09	down	yes	15.36579347	64.92633347	2833	4895	4069	16229	11974	23460	11.58682377	19.4036077	15.10694894	59.85330957	45.03067457	89.89501627
ENSMUSG00000022295	Atp6v1c1	-1.634190726	1.79E-11	1.19E-09	down	yes	7.921708834	24.80045721	1986	1751	2088	5261	7464	6244	8.468496182	7.219464731	8.077165589	20.21853493	29.25599552	24.92684117
ENSMUSG00000026358	Rgs1	-3.061164122	2.22E-11	1.45E-09	down	yes	1.39818183	12.40451201	653	482	119	2899	5602	3275	2.238642957	1.593630803	0.362271729	8.981252352	17.69827613	10.53400754
ENSMUSG00000023809	Rps6ka2	-1.713213556	2.45E-11	1.57E-09	down	yes	1.460336333	5.016192667	307	301	433	1229	987	1484	1.358054	1.285959	1.736996	4.896458	4.008695	6.143425
ENSMUSG00000024659	Anxa1	-1.922917934	2.67E-11	1.69E-09	down	yes	57.37417455	217.8358717	5673	6774	7224	16961	33216	27257	51.98527673	60.09225222	60.0449947	140.0214642	279.6840404	233.8021106
ENSMUSG00000015396	Cd83	-1.673921801	2.78E-11	1.72E-09	down	yes	12.70306318	40.75211645	1465	1390	1423	3445	5770	5077	13.61464733	12.50372304	11.99081918	28.84426903	49.2597234	44.15235694
ENSMUSG00000024672	Ms4a7	-3.558023813	2.81E-11	1.73E-09	down	yes	0.929052199	12.02018637	63	80	422	2166	3304	1855	0.330508148	0.411445043	2.045203406	10.46385343	16.28407094	9.312634738
ENSMUSG00000049723	Mmp12	-3.574001492	3.05E-11	1.86E-09	down	yes	8.493424321	102.2405885	2912	4338	666	18581	40737	41350	9.618033542	13.87256789	1.989671536	55.28461577	123.6094555	127.8276943
ENSMUSG00000038650	Rnh1	-1.811417669	3.35E-11	2.03E-09	down	yes	96.60000816	339.3044747	8124	11018	13949	38874	36788	44497	74.87255309	98.3125698	116.6149016	322.7207417	311.4308226	383.7618597
ENSMUSG00000006800	Sulf2	-2.075669901	3.54E-11	2.13E-09	down	yes	3.796568054	16.32559714	680	826	1460	5871	2962	4302	2.756941198	3.246702839	5.386060124	21.52384595	11.07016289	16.38278256
ENSMUSG00000004044	Cavin1	-2.491293464	3.81E-11	2.26E-09	down	yes	0.821183054	5.079645065	96	189	102	506	824	1148	0.635630613	1.2153371	0.612581449	3.03633107	5.042855096	7.159749029
ENSMUSG00000021250	Fos	-2.337611175	4.26E-11	2.50E-09	down	yes	10.48654044	53.41125575	789	579	1929	5053	5734	6357	8.006807343	5.67449749	17.77831649	46.2538037	53.52211978	60.45784375
ENSMUSG00000043157	Arl11	-1.556815566	5.15E-11	3.00E-09	down	yes	13.02097085	38.50238643	933	1323	1495	4048	3692	3757	10.20616134	14.01431198	14.84243924	39.90743593	37.11663296	38.4830904
ENSMUSG00000002233	Rhoc	-2.038451862	5.57E-11	3.24E-09	down	yes	87.00770622	357.7423464	3528	6990	8128	26414	22567	30044	52.10104535	99.97674715	108.9453262	351.5431504	306.2836865	415.4002024
ENSMUSG00000037280	Galnt6	-2.115697907	5.63E-11	3.24E-09	down	yes	8.206632987	35.90091627	897	1115	2219	6245	4784	7931	5.530855545	6.662110945	12.42693247	34.73689834	27.13228698	45.8335635
ENSMUSG00000039886	Tmem120a	-1.496057475	5.95E-11	3.42E-09	down	yes	13.69394842	38.80870469	886	994	1244	2752	2903	3510	12.22587831	13.2851744	15.57079255	34.2363546	36.82672323	45.36303625
ENSMUSG00000053581	Zfand2a	-1.486030595	7.95E-11	4.44E-09	down	yes	8.494419494	23.97444764	1065	1355	1388	4255	3631	3298	7.465670368	9.195794645	8.821793468	26.88283605	23.39081673	21.64969014
ENSMUSG00000022235	Cmbl	-3.367146736	9.92E-11	5.45E-09	down	yes	0.182322867	2.813118978	16	16	4	172	149	231	0.26257027	0.226721357	0.057676972	2.569102895	2.2680206	3.602233438
ENSMUSG00000087639	Gm15512	-2.61036878	1.01E-10	5.52E-09	down	yes	0.841428333	5.648924	39	78	137	588	562	593	0.410378	0.798915	1.314992	5.603713	5.466487	5.876572
ENSMUSG00000021483	Cdk20	-1.62201739	1.19E-10	6.41E-09	down	yes	2.245313385	7.118995484	535	526	962	2104	1931	2559	1.879239719	1.785089821	3.071610616	6.67436252	6.247691663	8.434932271
ENSMUSG00000029994	Anxa4	-1.726915231	1.21E-10	6.50E-09	down	yes	21.50883918	71.42942302	3139	4485	5582	13042	15399	16829	16.14178502	22.336489	26.04824353	60.45289711	72.79265812	81.04271382
ENSMUSG00000112652	AC160411.1	-1.488015945	1.27E-10	6.72E-09	down	yes	5.812804	16.48558967	1026	1021	1448	3997	3334	2961	5.375735	5.17907	6.883607	18.876959	16.053993	14.525817
ENSMUSG00000028517	Plpp3	-1.894013887	1.55E-10	8.04E-09	down	yes	1.771918	6.857317333	284	282	161	1041	1039	884	2.147789	2.066284	1.101681	7.091719	7.220113	6.26012
ENSMUSG00000062593	Lilrb4a	-2.323660783	1.99E-10	1.01E-08	down	yes	4.227311297	21.56255777	607	261	219	1207	2515	2125	7.2814618	3.015600246	2.384871846	13.05602875	27.74622546	23.8854191
ENSMUSG00000046523	Kctd4	-1.80994121	2.49E-10	1.25E-08	down	yes	0	0.250628	0	0	0	20	63	54	0	0	0	0.107304	0.342693	0.301887
ENSMUSG00000022106	Rcbtb2	-1.372026371	2.91E-10	1.45E-08	down	yes	1.691575005	4.537202777	785	735	591	1840	2127	1940	1.961594787	1.77818297	1.334947257	4.156777881	4.904050828	4.550779623
ENSMUSG00000111818	Gm17749	-4.221426795	3.33E-10	1.62E-08	down	yes	0.365214667	8.578196667	0	22	12	219	272	317	0	0.718848	0.376796	6.815239	8.655478	10.263873
ENSMUSG00000001119	Col6a1	-2.397349055	3.75E-10	1.80E-08	down	yes	0.62060583	3.696398094	62	181	115	496	814	898	0.337618151	0.95649911	0.567700228	2.431143339	4.075668624	4.582382317
ENSMUSG00000060260	Pwwp2b	-1.617342793	3.77E-10	1.80E-08	down	yes	1.508072521	4.833718024	296	358	540	1477	1080	1388	1.183276493	1.384305657	1.956635415	5.328771146	3.969739227	5.202643698
ENSMUSG00000066735	Vkorc1l1	-3.193019974	3.83E-10	1.81E-08	down	yes	0.253114344	3.129313055	85	41	49	165	1008	1064	0.380222412	0.179272409	0.199848211	0.670478017	4.203404525	4.514056623
ENSMUSG00000020661	Dnmt3a	-1.554019978	4.38E-10	2.02E-08	down	yes	3.316411402	9.931752059	2286	2011	2979	9167	6110	7353	3.276470126	2.79437314	3.878390939	11.85803139	8.057515841	9.879708946
ENSMUSG00000038642	Ctss	-1.804786068	4.58E-10	2.11E-08	down	yes	1092.087559	3815.755913	52846	61492	81239	184128	321367	202138	930.5327669	1048.197372	1297.532538	2920.02426	5197.047333	3330.196147
ENSMUSG00000053219	Raet1e	-2.424056673	5.40E-10	2.46E-08	down	yes	0	0.436677972	0	0	0	18	64	48	0	0	0	0.178887024	0.643273191	0.487873701
ENSMUSG00000018593	Sparc	-2.805471028	5.50E-10	2.50E-08	down	yes	1.640080588	12.06466892	93	399	340	1084	1941	3188	0.568825604	2.423088395	1.928327765	6.148996328	11.23302085	18.81198959
ENSMUSG00000043953	Ccrl2	-1.797728629	7.23E-10	3.22E-08	down	yes	6.072560226	21.36028956	424	553	1129	2364	2449	2767	3.888276857	4.915653772	9.413750049	19.57504348	20.68971977	23.81610543
ENSMUSG00000026586	Prrx1	-1.288799041	7.34E-10	3.25E-08	down	yes	0.002789174	0.151139223	0	4	0	52	60	119	0	0.008367523	0	0.100526188	0.116586895	0.236304588
ENSMUSG00000015312	Gadd45b	-1.721967908	7.60E-10	3.34E-08	down	yes	8.917583811	29.64775385	552	403	926	2234	1670	2532	8.286195326	5.849940029	12.61661608	30.2630695	23.05380005	35.62639201
ENSMUSG00000062960	Kdr	-2.184999098	8.02E-10	3.49E-08	down	yes	0.034152768	0.510028191	20	4	17	307	215	113	0.052715728	0.010253834	0.039488741	0.730666318	0.520667773	0.278750482
ENSMUSG00000032014	Oaf	-1.972422079	8.66E-10	3.71E-08	down	yes	2.283517608	9.253552204	302	211	276	760	838	1712	2.731765287	1.849533196	2.269254342	6.212957888	6.991168955	14.55652977
ENSMUSG00000097715	Gpr137b-ps	-1.469024403	8.75E-10	3.74E-08	down	yes	8.071447721	22.52139672	1913	1312	1766	4389	4499	5614	9.684353808	6.422784317	8.107205039	20.02423516	20.92723312	26.61272187
ENSMUSG00000021773	Comtd1	-1.663225825	1.15E-09	4.81E-08	down	yes	4.795202841	15.40427829	320	530	727	1539	1771	1888	3.074828355	4.942121505	6.368658662	13.40023518	15.72669229	17.08590741
ENSMUSG00000024084	Qpct	-2.20797795	1.40E-09	5.76E-08	down	yes	3.059903	14.499613	328	318	116	865	1399	1536	4.064351	3.816371	1.298987	9.678857	15.967618	17.852364
ENSMUSG00000063506	Arhgap22	-2.763355639	1.45E-09	5.92E-08	down	yes	0.932460395	6.910134286	106	52	332	1227	1315	1129	0.63994611	0.310245442	1.847189635	6.794187255	7.429966248	6.506249353
ENSMUSG00000049598	Vsig8	-3.854772439	1.46E-09	5.93E-08	down	yes	0.249701605	4.95940862	15	43	4	549	176	550	0.183598483	0.520718079	0.044788253	6.283989965	2.046596399	6.547639496
ENSMUSG00000053746	Ptrh1	-2.239668465	1.50E-09	6.06E-08	down	yes	3.487761284	16.84458464	91	164	276	645	939	1025	1.898630217	3.311428955	5.25322468	12.21171223	18.14951298	20.1725287
ENSMUSG00000056888	Glipr1	-1.455977936	1.62E-09	6.55E-08	down	yes	10.55196229	29.1228556	560	781	806	1636	2566	1936	8.647696052	11.70676203	11.3014288	22.82903379	36.49823756	28.04129545
ENSMUSG00000049130	C5ar1	-2.036768146	1.82E-09	7.26E-08	down	yes	34.26822996	140.9215461	4229	5329	1834	18432	15183	15920	39.34722937	47.99095916	15.46650135	154.4469248	129.7366138	138.5810996
ENSMUSG00000079293	Clec7a	-1.447219485	1.92E-09	7.59E-08	down	yes	23.86523209	65.24887487	2941	2885	2393	6390	8101	8983	26.63666238	25.29774104	19.66129284	52.15361983	67.42511365	76.16789113
ENSMUSG00000007659	Bcl2l1	-1.359266641	1.97E-09	7.78E-08	down	yes	5.842972071	15.14697613	951	1085	1512	2910	3149	3435	4.941701536	5.458219233	7.128995444	13.64341613	15.05824114	16.73927113
ENSMUSG00000085541	Gm16010	-2.6362627	2.04E-09	7.99E-08	down	yes	0.188856258	1.695874276	12	42	66	408	379	310	0.060727748	0.204940086	0.300900939	1.858263264	1.762543457	1.466816106
ENSMUSG00000024736	Tmem132a	-1.904390432	2.06E-09	8.03E-08	down	yes	3.101351893	11.88428305	404	317	965	2466	1946	2203	2.368518745	1.796338083	5.139198851	13.04575181	10.4999248	12.10717254
ENSMUSG00000022500	Litaf	-1.645690838	2.50E-09	9.67E-08	down	yes	37.5080339	117.5746555	5768	8365	11468	25912	26931	29914	26.74183584	37.54579847	48.23646739	108.2256305	114.7018997	129.7964363
ENSMUSG00000004207	Psap	-1.74407002	2.60E-09	1.00E-07	down	yes	2067.772813	6926.836622	156931	299378	292262	1013811	747261	839294	1367.559548	2525.59743	2310.16146	7956.862504	5980.569085	6843.078276
ENSMUSG00000062082	Cd200r4	-1.671466176	2.84E-09	1.08E-07	down	yes	4.787576639	15.46879628	336	515	438	992	2019	1309	3.914037422	5.816712306	4.631980189	10.43260974	21.67181303	14.30196608
ENSMUSG00000086813	Gm13657	-3.16243223	2.85E-09	1.08E-07	down	yes	0.046485667	1.211541667	0	8	5	69	112	140	0	0.094713	0.044744	0.759119	1.264441	1.611065
ENSMUSG00000110350	Gm10252	-1.541633766	2.86E-09	1.08E-07	down	yes	2152.931803	6267.892253	59599	80262	96386	248222	224988	239482	1712.935791	2233.138672	2512.720947	6425.192383	5938.707031	6439.777344
ENSMUSG00000018102	Hist1h2bc	-1.91171682	3.11E-09	1.16E-07	down	yes	16.17507333	61.13603467	418	715	1364	3321	3507	2838	8.626636	14.315248	25.583336	61.866009	66.62413	54.917965
ENSMUSG00000039474	Wfs1	-1.533063437	3.11E-09	1.16E-07	down	yes	5.005669848	14.67579333	883	785	813	2775	1530	3281	5.569317543	4.793411	4.654281	15.78037	8.868768	19.378242
ENSMUSG00000049409	Prokr1	-2.187601305	3.18E-09	1.17E-07	down	yes	0.119773667	0.901173314	20	20	28	195	142	187	0.112837	0.10449	0.141994	0.985610154	0.73314879	0.984761
ENSMUSG00000024781	Lipa	-1.431656331	3.18E-09	1.17E-07	down	yes	67.47745996	182.1944148	7908	8627	9788	27433	22723	23826	63.68103384	67.25495191	71.49639411	198.9803985	168.0721471	179.5306989
ENSMUSG00000054793	Cadm4	-2.94202687	3.31E-09	1.21E-07	down	yes	0.280884333	2.82705879	21	44	16	222	174	437	0.221502	0.465622	0.155529	2.203323	1.761098	4.51675537
ENSMUSG00000002108	Nr1h3	-2.510999357	3.58E-09	1.31E-07	down	yes	6.029339774	34.83814334	299	385	1368	4948	3250	3804	2.801092017	3.518550734	11.76837657	42.34662218	28.34940882	33.81839902
ENSMUSG00000089929	Bcl2a1b	-1.506073779	3.67E-09	1.33E-07	down	yes	75.903086	215.776123	2036	2988	3146	6519	9579	7962	59.566833	84.641548	83.500877	171.838348	257.476593	218.013428
ENSMUSG00000028776	Tinagl1	-2.878979135	3.92E-09	1.41E-07	down	yes	0.021034779	0.790367416	5	5	5	29	200	244	0.021948473	0.021247596	0.019908268	0.138237872	0.991409025	1.241455351
ENSMUSG00000023966	Rsph9	-2.336408977	3.95E-09	1.42E-07	down	yes	0.838864596	4.641678963	38	71	73	348	362	311	0.545775923	1.002491635	0.96832623	4.661222598	4.939126235	4.324688055
ENSMUSG00000028691	Prdx1	-1.603014608	4.18E-09	1.49E-07	down	yes	67.51859207	205.3100103	7067	9764	10211	20618	30446	34051	55.51957078	74.26419787	72.77200755	145.8968397	219.703708	250.3294831
ENSMUSG00000025473	Adam8	-1.730340699	4.36E-09	1.54E-07	down	yes	32.79104635	109.03452	6565	8893	4317	21591	20253	27157	33.83157601	44.37143346	20.17012957	100.2394916	95.88167301	130.9823955
ENSMUSG00000013698	Pea15a	-1.568126058	4.66E-09	1.64E-07	down	yes	22.23755239	66.13515618	2738	3448	5186	13530	10729	10691	16.93732394	20.65798743	29.11734581	75.45367167	61.01449621	61.93730067
ENSMUSG00000023456	Tpi1	-1.735890207	4.95E-09	1.73E-07	down	yes	78.93805113	263.16386	6755	7612	14498	28609	32447	37765	58.63958191	63.98282859	114.1917429	223.7890055	258.8181584	306.8844161
ENSMUSG00000016239	Lonrf3	-1.699033104	5.20E-09	1.81E-07	down	yes	1.238356581	4.245420077	205	238	176	616	874	724	1.276051637	1.443171175	0.995846932	3.470335713	5.025290106	4.240634412
ENSMUSG00000027698	Nceh1	-1.373700494	5.46E-09	1.89E-07	down	yes	9.838931715	25.65519015	2108	1896	2807	5617	6144	6636	9.587890837	8.348839473	11.58006483	23.02503653	25.68163539	28.25889854
ENSMUSG00000005125	Ndrg1	-1.877594167	6.00E-09	2.04E-07	down	yes	2.036193839	7.749695716	412	324	1062	2225	2420	2344	1.490309273	1.129652992	3.488619254	7.256355672	8.049668327	7.943063147
ENSMUSG00000042734	Ttc9	-2.304500618	6.60E-09	2.23E-07	down	yes	0.038250232	0.58295121	9	9	8	64	109	208	0.040038869	0.038759328	0.035952498	0.284656401	0.49590861	0.968288618
ENSMUSG00000050022	Amz1	-1.546804301	7.06E-09	2.36E-07	down	yes	2.391276614	7.178743967	538	501	1093	2265	1860	2446	1.913556557	1.724485801	3.535787483	7.280246823	6.091434666	8.164550414
ENSMUSG00000031465	Angpt2	-2.697211105	7.11E-09	2.37E-07	down	yes	0.039304072	0.803452366	13	0	6	104	146	156	0.083035794	0	0.034876423	0.603034092	0.865693358	0.941629648
ENSMUSG00000033917	Gde1	-1.386667903	7.60E-09	2.52E-07	down	yes	19.73496877	51.7633008	1164	1430	1813	3248	4317	4383	16.4349221	19.55119227	23.21879192	41.32567588	56.01318195	57.95104458
ENSMUSG00000029364	Wsb2	-1.440725379	1.09E-08	3.55E-07	down	yes	12.33484577	33.65529887	2473	2892	4188	7577	8911	10400	10.08716707	11.41733003	15.50004021	27.8520883	33.39502221	39.7187861
ENSMUSG00000002944	Cd36	-1.633371903	1.10E-08	3.59E-07	down	yes	79.10287169	245.6168081	14022	13975	8909	29054	46251	44876	93.39251101	90.09998509	53.81611897	174.2818245	282.9136885	279.6549112
ENSMUSG00000022408	Fam83f	-2.415357293	1.19E-08	3.86E-07	down	yes	0.198279	1.491174	26	16	37	276	154	184	0.206159	0.122649	0.266029	1.979159	1.123131	1.371232
ENSMUSG00000026627	Tmem206	-1.281669547	1.25E-08	4.01E-07	down	yes	6.309396	15.482534	529	624	712	1350	1541	1852	5.631899	6.425643	6.870646	12.943005	15.058264	18.446333
ENSMUSG00000036256	Igfbp7	-2.647067312	1.32E-08	4.21E-07	down	yes	0.581618938	4.169611011	16	39	39	175	238	276	0.315409429	0.735763385	0.693684	3.111783692	4.314134769	5.082914571
ENSMUSG00000020230	Prmt2	-1.2928409	1.33E-08	4.24E-07	down	yes	3.736945713	9.30090243	473	538	663	1287	1286	1727	3.314464295	3.655143095	4.241229748	8.167084969	8.328034851	11.40758747
ENSMUSG00000023905	Tnfrsf12a	-1.766472711	1.40E-08	4.42E-07	down	yes	4.641576667	16.03184533	161	241	185	542	769	796	3.986629	5.783316	4.154785	12.102501	17.516829	18.476206
ENSMUSG00000050914	Ankrd37	-1.638546764	1.41E-08	4.42E-07	down	yes	6.451224255	20.29737082	371	286	667	1076	1548	1641	5.722605732	4.248870034	9.382196999	15.01757434	22.05798596	23.81655216
ENSMUSG00000005514	Por	-1.383861456	1.55E-08	4.81E-07	down	yes	16.20121004	42.44060395	2417	2393	3800	8529	6902	7906	14.35818817	13.76677527	20.47866667	45.66048842	37.68808083	43.97324261
ENSMUSG00000041390	Mdfic	-1.283867155	1.94E-08	5.90E-07	down	yes	3.513609097	8.698805043	1039	1011	1397	2715	3683	2444	3.335058191	3.136518832	4.069250269	7.865111961	10.88063024	7.350672928
ENSMUSG00000026208	Des	-3.277630563	2.03E-08	6.14E-07	down	yes	0.222298544	3.02552846	7	77	28	288	437	823	0.038113463	0.468159433	0.160622736	1.638383496	2.547443116	4.890758769
ENSMUSG00000032122	Slc37a2	-1.638119939	2.27E-08	6.77E-07	down	yes	4.128438033	13.06143395	1605	735	1244	5442	2752	3700	5.775146542	2.554278146	4.055889409	17.63536958	9.095015005	12.45391726
ENSMUSG00000011752	Pgam1	-1.645542653	2.49E-08	7.38E-07	down	yes	112.704651	352.8268533	5961	7944	13494	27140	26048	34934	77.850334	100.42524	159.838379	319.218384	312.414825	426.847351
ENSMUSG00000015980	Lrrc27	-2.167653914	2.54E-08	7.45E-07	down	yes	0.294670405	1.673223219	38	70	35	263	251	326	0.246262391	0.4372829	0.200465923	1.54236088	1.498745217	1.97856356
ENSMUSG00000054364	Rhob	-2.097540002	2.57E-08	7.54E-07	down	yes	53.51590967	229.364833	2918	3667	10258	26838	20136	26648	29.703342	36.128094	94.716293	246.04921	188.247437	253.797852
ENSMUSG00000026043	Col3a1	-1.786956478	2.82E-08	8.20E-07	down	yes	0.571915059	2.218685658	146	306	294	722	795	1452	0.350410423	0.719077121	0.646257634	1.578592617	1.775089355	3.302375001
ENSMUSG00000049526	Tmem202	-1.350981303	2.86E-08	8.28E-07	down	yes	52.66617147	134.4988905	3104	4680	3999	10228	11514	9586	43.54999569	63.56439806	50.88412067	129.2548382	148.3854091	125.8564243
ENSMUSG00000020176	Grb10	-2.086891198	2.87E-08	8.31E-07	down	yes	0.070093374	0.622610463	12	52	20	185	318	274	0.030659448	0.132338273	0.047282402	0.434068437	0.764257581	0.66950537
ENSMUSG00000036820	Amdhd2	-1.48017394	2.93E-08	8.46E-07	down	yes	16.95681851	47.48551603	1327	1945	2870	5768	6087	5850	11.60145578	16.47565703	22.79334272	45.50825426	48.98553064	47.9627632
ENSMUSG00000029659	Medag	-1.540560964	3.08E-08	8.82E-07	down	yes	0	0.190907595	0	0	0	8	51	44	0	0	0	0.041664471	0.282897774	0.248160541
ENSMUSG00000053040	Aph1c	-1.262573875	3.25E-08	9.24E-07	down	yes	4.038297545	9.828744193	741	1122	896	2423	2708	1872	3.39996296	4.985253914	3.729675761	10.02219416	11.42069091	8.043347512
ENSMUSG00000043895	S1pr2	-1.952838974	3.28E-08	9.30E-07	down	yes	1.866585532	7.513352662	382	364	1254	3133	2334	2728	1.142310293	1.051435522	3.40601078	8.460812938	6.42635546	7.652889589
ENSMUSG00000019302	Atp6v0a1	-1.364245728	3.29E-08	9.30E-07	down	yes	8.634709852	22.38678507	2060	2093	3336	7058	5902	7102	7.498020918	7.378758786	11.02734985	23.1787777	19.75687197	24.22470555
ENSMUSG00000035373	Ccl7	-2.345241141	3.50E-08	9.83E-07	down	yes	3.249035333	16.91796633	70	90	189	334	740	771	2.074634	2.581356	5.091116	8.956146	20.278042	21.519711
ENSMUSG00000022665	Ccdc80	-2.094667867	3.52E-08	9.86E-07	down	yes	0.56423877	2.737148576	50	123	138	510	388	654	0.288417347	0.683818217	0.720480746	2.641138285	2.054696569	3.515610874
ENSMUSG00000022018	Rgcc	-2.105769502	3.63E-08	1.01E-06	down	yes	10.58068133	45.87256567	225	368	705	963	2144	2616	5.846745	9.260261	16.635038	22.590082	51.284626	63.742989
ENSMUSG00000113311	Gm47428	-1.395797162	3.64E-08	1.01E-06	down	yes	36.08307533	95.10993967	648	1166	1341	2780	2914	2896	23.440369	40.809921	43.998936	90.543671	96.794075	97.992073
ENSMUSG00000000530	Acvrl1	-2.028198576	3.73E-08	1.03E-06	down	yes	2.291385844	9.654348385	246	244	824	1743	1555	2322	1.370814421	1.31653295	4.186810163	8.797063223	7.992556178	12.17342576
ENSMUSG00000045573	Penk	-2.928755226	3.87E-08	1.06E-06	down	yes	0.139324513	1.722343981	10	16	4	117	83	186	0.145760177	0.219117354	0.053096007	1.528560231	1.104243527	2.534228185
ENSMUSG00000001473	Tubb6	-1.394073563	3.90E-08	1.07E-06	down	yes	63.13789367	166.101659	4009	5280	5290	11788	11036	16954	54.560791	69.559517	65.293373	144.488419	137.939941	215.876617
ENSMUSG00000031520	Vegfc	-2.322438514	4.12E-08	1.13E-06	down	yes	0.073707	0.768842338	8	8	8	59	92	108	0.075641	0.074863	0.070617	0.507353015	0.819571	0.979603
ENSMUSG00000061878	Sphk1	-2.187163322	4.32E-08	1.18E-06	down	yes	0.148522059	1.03179223	35	30	32	162	152	373	0.166489113	0.135383567	0.143693496	0.707387885	0.673521349	1.714467455
ENSMUSG00000027220	Syt13	-1.833593372	4.40E-08	1.20E-06	down	yes	0.007689333	0.283830333	0	0	4	42	30	74	0	0	0.023068	0.237141	0.174942	0.439408
ENSMUSG00000028692	Akr1a1	-1.36381964	4.65E-08	1.26E-06	down	yes	190.4226648	490.2399377	17946	25718	25201	58031	59752	66267	156.0363744	216.4811128	198.7505072	454.4550709	477.160341	539.1044012
ENSMUSG00000024304	Cdh2	-1.260817675	5.20E-08	1.40E-06	down	yes	0.003826687	0.148801465	0	4	0	28	72	64	0	0.01148006	0	0.073834435	0.195123786	0.177446175
ENSMUSG00000006273	Atp6v1b2	-1.380470111	5.36E-08	1.43E-06	down	yes	52.83715151	137.7235653	9482	12118	15393	29210	35699	34821	42.72397625	52.86332854	62.92414974	118.564556	147.7689156	146.8372242
ENSMUSG00000009654	Oit3	-2.693333237	5.38E-08	1.44E-06	down	yes	0.312957983	2.571037334	75	25	13	323	312	348	0.643005142	0.202927156	0.09294165	2.480999379	2.448337359	2.783775265
ENSMUSG00000042289	Hsd3b7	-1.369490726	5.43E-08	1.45E-06	down	yes	10.94029372	28.42583822	958	1228	1840	3701	2883	4177	8.2205276	10.22351797	14.37683558	28.74521123	22.82428363	33.70801979
ENSMUSG00000004933	Matk	-1.366972629	5.46E-08	1.45E-06	down	yes	3.42113405	8.982017273	730	591	749	1832	1236	2566	3.784019055	2.961484969	3.517898126	8.574695199	5.897800005	12.47355661
ENSMUSG00000050708	Ftl1	-1.391436781	5.61E-08	1.48E-06	down	yes	3548.769736	9309.998301	154161	243377	228026	585072	575261	544974	2751.032647	4204.390819	3690.88574	9403.134303	9427.898944	9098.961655
ENSMUSG00000003363	Pld3	-1.56574371	5.67E-08	1.49E-06	down	yes	54.88380304	162.6685885	4837	8877	7398	26526	15536	23004	39.54674887	70.25575169	54.84890854	195.3460466	116.6693326	175.9903864
ENSMUSG00000026204	Ptprn	-1.595151767	5.89E-08	1.54E-06	down	yes	0.004394057	0.215401899	2	2	0	25	48	55	0.005716177	0.007465993	0	0.121645666	0.239612353	0.284947677
ENSMUSG00000027712	Anxa5	-1.778744298	5.90E-08	1.54E-06	down	yes	142.7200603	489.9547467	6045	9574	18198	35677	39465	43667	81.33754808	124.7074204	222.1152123	432.373654	487.7261343	549.7644519
ENSMUSG00000025190	Got1	-1.144516192	5.93E-08	1.54E-06	down	yes	7.834901666	17.44184437	770	1030	809	2102	1978	1975	7.234672848	9.37574233	6.89428982	17.8266653	17.0997189	17.39914889
ENSMUSG00000026796	Fam129b	-1.503081584	6.10E-08	1.58E-06	down	yes	48.5165174	137.7023069	11170	11619	6642	32008	24212	31692	57.15691097	57.56320779	30.82943343	147.5375525	113.8088558	151.7605124
ENSMUSG00000025355	Mmp19	-1.854803074	6.23E-08	1.61E-06	down	yes	6.592450356	24.10675194	924	991	1148	2528	2163	6868	6.248331131	6.486611547	7.04240839	15.3968561	13.44090608	43.48249364
ENSMUSG00000009291	Pttg1ip	-1.456934892	6.74E-08	1.73E-06	down	yes	8.467600171	23.42016126	1237	1537	1547	3912	5826	2701	7.607828725	9.160324987	8.634646801	21.71772154	32.97514227	15.56761997
ENSMUSG00000086712	AI427809	-2.20243749	7.85E-08	1.99E-06	down	yes	0.577168157	3.016709151	50	58	75	325	465	192	0.496275793	0.556852284	0.678376394	2.945674946	4.300233934	1.804218572
ENSMUSG00000020053	Igf1	-1.722453372	7.91E-08	2.00E-06	down	yes	2.971895663	10.03716678	1743	1446	617	3418	5409	4739	4.199389792	3.371647843	1.344649353	7.425764496	11.98817344	10.69756241
ENSMUSG00000022425	Enpp2	-2.010895432	8.29E-08	2.08E-06	down	yes	0.380696523	1.837362208	48	100	150	360	489	607	0.194701358	0.391376228	0.556011982	1.329902123	1.84650434	2.33568016
ENSMUSG00000021939	Ctsb	-1.59186625	8.38E-08	2.10E-06	down	yes	766.6907359	2311.306592	117609	211004	286813	701403	615728	595788	464.7730721	807.2208904	1028.078245	2496.372117	2234.690119	2202.85754
ENSMUSG00000031803	B3gnt3	-1.176886603	8.53E-08	2.14E-06	down	yes	3.606295333	8.279501667	522	445	475	1137	1181	1139	4.081957	3.368409	3.36852	8.014545	8.484195	8.339765
ENSMUSG00000084950	Gm5577	-1.257812822	8.79E-08	2.19E-06	down	yes	6.149150679	14.84377723	461	464	784	1376	1399	1485	5.244429529	5.109764375	8.093258133	14.10699024	14.61831204	15.8060294
ENSMUSG00000000982	Ccl3	-1.798110944	8.97E-08	2.23E-06	down	yes	12.56290433	43.93709433	201	457	623	1015	1650	1918	6.250633	13.807182	17.630898	28.521965	47.288292	56.001026
ENSMUSG00000015947	Fcgr1	-2.005951524	9.60E-08	2.38E-06	down	yes	20.30572633	81.8603183	1185	1503	4363	8008	11778	9151	10.943741	13.429802	36.543636	66.60886428	99.89726824	79.0748224
ENSMUSG00000040552	C3ar1	-1.511190811	9.70E-08	2.40E-06	down	yes	60.912481	173.813161	7941	9714	17149	35181	36364	30777	44.106621	52.23082	86.400002	175.994629	185.501785	159.943069
ENSMUSG00000001999	Blvra	-1.249986701	9.87E-08	2.43E-06	down	yes	19.26399535	45.95517754	1615	2074	2530	4502	5196	5644	15.77538761	19.60028764	22.4163108	39.61616741	46.6371748	51.6121904
ENSMUSG00000032802	Srxn1	-1.280519723	9.91E-08	2.44E-06	down	yes	7.294738629	17.86377782	683	880	1157	1922	2001	2944	5.778228499	7.216935871	8.889051516	14.6718694	15.57574524	23.34371882
ENSMUSG00000044811	Cd300c2	-2.549980402	9.92E-08	2.44E-06	down	yes	38.96031669	228.6474963	817	1101	4799	12072	14795	12950	15.29551282	19.97400059	81.61143666	203.9091194	254.8211914	227.2121782
ENSMUSG00000099974	Bcl2a1d	-1.379311244	1.01E-07	2.47E-06	down	yes	11.97976633	31.324805	373	374	621	974	1240	1472	10.309853	10.027347	15.602099	24.302509	31.531746	38.14016
ENSMUSG00000030117	Gdf3	-2.817795846	1.03E-07	2.51E-06	down	yes	0.29983139	2.719148534	22	9	68	337	335	232	0.216856995	0.076430716	0.606206459	2.981005238	3.034992881	2.141447482
ENSMUSG00000029061	Mmp23	-2.294377597	1.07E-07	2.61E-06	down	yes	0.077927891	0.772811597	9	8	8	56	88	108	0.084220536	0.077426808	0.072136328	0.497541507	0.803034045	1.01785924
ENSMUSG00000048807	Slc35e4	-1.207356343	1.08E-07	2.62E-06	down	yes	7.891614549	18.35376576	898	993	1297	2358	2049	3259	6.995378998	7.501788535	9.177676116	16.57193051	14.69095386	23.79841292
ENSMUSG00000019929	Dcn	-1.990264761	1.12E-07	2.71E-06	down	yes	0.694136618	3.055183442	150	190	196	346	1310	778	0.614081927	0.746783683	0.721544243	1.274804756	4.921374121	2.969371448
ENSMUSG00000021190	Lgmn	-1.358213217	1.16E-07	2.79E-06	down	yes	292.1843528	749.2220026	21723	32902	34820	87502	75437	75102	223.5924816	327.8588293	325.1017474	811.2073067	713.1582252	723.3004758
ENSMUSG00000021280	Exoc3l4	-1.901382112	1.19E-07	2.85E-06	down	yes	0.052335913	0.469082654	8	14	18	73	162	129	0.030755061	0.05730559	0.068947088	0.278205081	0.618524196	0.510518686
ENSMUSG00000029231	Pdgfra	-1.843636836	1.19E-07	2.85E-06	down	yes	0.04666626	0.426405243	8	26	30	132	137	316	0.018734868	0.056840644	0.064423267	0.277645796	0.298138704	0.703431228
ENSMUSG00000027800	Tm4sf1	-2.878437711	1.22E-07	2.92E-06	down	yes	0.129297564	1.586147381	13	44	17	78	465	360	0.070921058	0.233608795	0.083362838	0.387448617	2.446289565	1.92470396
ENSMUSG00000019088	Dnase1l1	-1.500564291	1.22E-07	2.92E-06	down	yes	25.08218152	71.15382979	1736	1702	3632	6931	7761	5953	19.55974329	18.5666021	37.12019916	70.35638509	80.33222612	62.77287815
ENSMUSG00000055541	Lair1	-2.222671996	1.28E-07	3.03E-06	down	yes	3.310337312	15.81799185	457	787	2093	3985	7892	4286	1.449831492	2.422473974	6.058706471	11.46722527	23.17555784	12.81119244
ENSMUSG00000082016	Pgam1-ps2	-1.494003535	1.28E-07	3.05E-06	down	yes	16.6085	46.96275433	349	500	840	1481	1389	2030	10.901814	15.121036	23.80265	41.666683	39.872196	59.349384
ENSMUSG00000054342	Kcnn4	-1.395077345	1.31E-07	3.10E-06	down	yes	9.595628863	25.399761	1960	2288	2192	5175	4172	8350	9.154306387	10.34535048	9.287229725	21.78181887	17.90352728	36.51393685
ENSMUSG00000030789	Itgax	-1.615875233	1.35E-07	3.18E-06	down	yes	3.928869083	12.24838239	604	795	1102	2342	1518	4152	2.997381951	3.821072663	4.968152634	10.48861464	6.931298643	19.32523389
ENSMUSG00000024737	Slc15a3	-1.815125495	1.39E-07	3.29E-06	down	yes	16.3876519	57.91843761	2230	2702	7108	15462	12791	15213	9.703036565	11.38681168	28.07310745	60.63523345	51.14836789	61.9717115
ENSMUSG00000031604	Msmo1	-1.439647247	1.41E-07	3.31E-06	down	yes	2.611172711	7.254178876	581	678	859	1145	2158	2763	2.251508082	2.552007311	3.030002741	4.006035084	7.700610589	10.05589096
ENSMUSG00000057531	Dtnbp1	-1.206560996	1.43E-07	3.34E-06	down	yes	11.65295294	27.02426936	1547	2216	1948	4362	4292	5111	9.901940298	13.74304127	11.31387724	25.18077867	25.25223973	30.63978969
ENSMUSG00000058672	Tubb2a	-1.173103609	1.56E-07	3.62E-06	down	yes	39.12545767	88.35194633	2819	2513	2924	6441	5660	7320	41.861145	36.132492	39.382736	86.150726	77.194435	101.710678
ENSMUSG00000018286	Psmb6	-1.237522658	1.57E-07	3.62E-06	down	yes	54.42362453	128.4630476	3871	4698	4816	9734	9806	13258	49.43059603	58.06425844	55.77601914	111.9674814	115.0066887	158.4149728
ENSMUSG00000030122	Ptms	-1.285806798	1.76E-07	4.01E-06	down	yes	29.11632982	71.13477771	1460	2025	2755	5224	5177	5338	21.54018221	28.92138291	36.88742433	69.46517802	70.19705466	73.74210044
ENSMUSG00000021458	2010111I01Rik	-1.210352483	1.81E-07	4.10E-06	down	yes	1.240759799	3.002439938	517	568	779	1150	1587	1904	1.083429841	1.153868411	1.484981146	2.179892881	3.073782428	3.753644505
ENSMUSG00000027195	Hsd17b12	-1.574601121	1.92E-07	4.34E-06	down	yes	17.28390149	51.67849474	1436	1264	2826	3791	6372	6781	14.25981037	12.13842847	25.45346564	33.9026231	58.11982726	63.01303385
ENSMUSG00000029919	Hpgds	-1.422673481	1.95E-07	4.39E-06	down	yes	1.011588364	2.879966515	311	196	353	775	1019	740	1.149365488	0.701566866	1.18383274	2.593528346	3.477628083	2.568743116
ENSMUSG00000031387	Renbp	-1.455164158	1.96E-07	4.42E-06	down	yes	20.53712373	56.48446682	1375	2564	2842	4897	7089	7229	13.16190614	23.77168054	24.6777845	42.2432143	62.39602283	64.81416334
ENSMUSG00000018930	Ccl4	-2.355091591	2.06E-07	4.62E-06	down	yes	8.403014	43.403691	92	158	499	879	1400	1622	3.31881	5.521614	16.368618	28.682386	46.559105	54.969582
ENSMUSG00000032231	Anxa2	-1.819136709	2.12E-07	4.73E-06	down	yes	172.3828324	608.5401399	13644	25580	46622	85265	96815	127345	87.42876442	158.6990732	271.0206595	492.1581845	569.8538653	763.6083699
ENSMUSG00000097328	Tnfsf12	-1.280688784	2.19E-07	4.89E-06	down	yes	39.61665486	96.39357614	1825	2887	3211	7462	6159	6356	28.78824282	44.09792806	45.96379372	106.0585214	89.26708611	93.85512092
ENSMUSG00000062382	Ftl1-ps1	-1.317544326	2.20E-07	4.91E-06	down	yes	48.4517126	120.9110186	1683	3022	3118	6703	6443	7054	32.87680542	57.19069965	55.28763272	118.0339407	115.6762443	129.0228708
ENSMUSG00000004655	Aqp1	-2.752060023	2.21E-07	4.92E-06	down	yes	0.532429667	4.160542	36	61	90	124	540	817	0.327212	0.532006	0.738071	1.015027	4.509392	6.957207
ENSMUSG00000028464	Tpm2	-2.966521026	2.26E-07	5.01E-06	down	yes	0.193334385	2.19284547	4	50	24	185	290	397	0.032442566	0.374958223	0.172602365	1.360417365	2.177213694	3.040905352
ENSMUSG00000018774	Cd68	-1.592980932	2.34E-07	5.15E-06	down	yes	522.3573893	1576.007802	18358	43866	23764	94067	83110	93514	349.2098073	807.8225208	410.0398397	1611.62086	1451.997644	1664.404901
ENSMUSG00000113683	Gm47123	-2.062293057	2.40E-07	5.26E-06	down	yes	0.609853667	2.864701	48	32	61	228	237	218	0.657194	0.416772	0.755595	2.809776	2.985124	2.799203
ENSMUSG00000007891	Ctsd	-1.568452147	2.45E-07	5.36E-06	down	yes	2231.12689	6617.414146	127432	320761	242681	699653	698856	726641	1296.134363	3158.331827	2238.91448	6409.128735	6528.152231	6914.961472
ENSMUSG00000039062	Anpep	-1.846323286	2.47E-07	5.39E-06	down	yes	38.62517291	139.1489908	3717	10589	6698	38029	20291	20636	21.48480968	59.27228379	35.11842525	198.0519059	107.7554165	111.63965
ENSMUSG00000056737	Capg	-1.320374501	2.51E-07	5.48E-06	down	yes	185.2937471	462.8855243	14847	21062	25982	56144	50102	53760	140.3443708	192.7483547	222.7885158	478.0716469	435.0342132	475.5507127
ENSMUSG00000048621	Gm6377	-1.861072234	2.52E-07	5.50E-06	down	yes	1.052213241	4.085732095	128	110	150	473	779	312	1.092717531	0.908179674	1.155742517	3.644084559	6.117270937	2.495840789
ENSMUSG00000020911	Krt19	-2.249474753	2.63E-07	5.66E-06	down	yes	0.752515503	3.953793861	42	62	82	167	412	421	0.537125438	0.772381033	0.948040039	1.927775944	4.867235464	5.066370174
ENSMUSG00000033174	Mgll	-2.120296943	2.78E-07	5.96E-06	down	yes	0.180116872	1.117901732	25	62	36	365	149	269	0.112601508	0.279532721	0.148216387	1.54624943	0.633862876	1.17359289
ENSMUSG00000034947	Tmem106a	-1.406455196	2.86E-07	6.12E-06	down	yes	37.17413444	98.70815015	3373	4662	7452	15864	13208	13307	25.67130581	34.36660405	51.48449345	108.8631157	92.41150422	94.8498305
ENSMUSG00000039208	Metrnl	-1.883062699	2.97E-07	6.31E-06	down	yes	134.948562	498.0364487	4126	8761	15708	27668	36321	43633	62.18485522	127.8587302	214.8021006	375.6951151	502.919248	615.494983
ENSMUSG00000029108	Pcdh7	-1.710671393	3.21E-07	6.77E-06	down	yes	0.139329794	0.683357795	76	77	39	202	355	431	0.170845113	0.167453888	0.079690382	0.407977938	0.73443501	0.907660439
ENSMUSG00000032324	Tspan3	-1.127262097	3.46E-07	7.25E-06	down	yes	7.147247892	15.73116301	1049	1235	1754	2710	3230	3239	5.86235054	6.682870327	8.896522811	13.6517613	16.59139134	16.95033639
ENSMUSG00000052435	Cebpe	-2.425974167	3.50E-07	7.33E-06	down	yes	3.415396	18.791448	83	200	283	743	493	1929	1.587508	3.719007	4.939673	12.888902	8.711814	34.773628
ENSMUSG00000024048	Myl12a	-1.375632402	3.53E-07	7.37E-06	down	yes	49.22673087	127.8938049	4500	8376	7903	15680	21417	18787	33.59851624	60.55649904	53.52517732	105.4781805	146.9200101	131.283224
ENSMUSG00000036086	Zranb3	-1.783222531	3.62E-07	7.53E-06	down	yes	0.325959979	1.366129282	142	178	68	361	616	718	0.367257099	0.451657511	0.158965326	0.851187211	1.483964819	1.763235815
ENSMUSG00000039813	Tbc1d2	-1.671512464	3.68E-07	7.64E-06	down	yes	1.921390359	6.339106078	211	438	743	1958	1160	1589	0.928911724	1.866539351	2.96872	7.771291138	4.693642961	6.552384134
ENSMUSG00000035227	Spcs2	-1.175428971	3.70E-07	7.66E-06	down	yes	16.61521036	37.65297885	2966	2923	3318	5435	8167	8068	16.78756074	16.01530377	17.04276657	27.72180158	42.47647523	42.76065974
ENSMUSG00000062373	Tmem65	-1.096842949	3.70E-07	7.66E-06	down	yes	3.502061246	7.6043095	901	751	1262	1940	2466	2145	3.413321809	2.752962983	4.339898947	6.621400983	8.584608497	7.606919019
ENSMUSG00000048126	Col6a3	-1.296185866	3.75E-07	7.73E-06	down	yes	0.022548356	0.20095275	4	16	16	95	97	138	0.007995761	0.030831621	0.028817686	0.17097494	0.176217979	0.255665329
ENSMUSG00000038451	Spsb2	-1.072963771	3.80E-07	7.81E-06	down	yes	11.6924103	24.70829176	715	799	1048	1863	1700	2036	10.26237123	11.12829788	13.6865618	24.17576605	22.48668248	27.46242674
ENSMUSG00000016256	Ctsz	-1.392417976	3.88E-07	7.94E-06	down	yes	599.8917337	1574.988078	24669	36768	53127	103787	98293	107938	409.362274	590.654358	799.658569	1551.124878	1497.998535	1675.84082
ENSMUSG00000026342	Slc35f5	-1.258997942	4.56E-07	9.16E-06	down	yes	6.767640792	16.33628702	653	698	1305	2101	2596	1909	5.276270061	5.462320896	9.564331418	15.30114162	19.27358771	14.43413172
ENSMUSG00000089809	Rasgef1b	-1.360536103	4.74E-07	9.47E-06	down	yes	2.423176541	6.379027379	1116	1032	2301	3976	4633	3437	1.929181256	1.727352516	3.61299585	6.201342708	7.366977249	5.568762181
ENSMUSG00000055013	Agap1	-1.106328093	4.85E-07	9.65E-06	down	yes	0.942564644	2.144610209	749	569	859	2017	1255	1882	1.0187618	0.749691395	1.059240736	2.471568845	1.566799922	2.395461859
ENSMUSG00000029661	Col1a2	-2.378825116	4.87E-07	9.66E-06	down	yes	0.547562461	3.268056587	61	442	412	1131	1649	2744	0.112971381	0.817005504	0.712710499	1.958772939	2.908511104	4.936885718
ENSMUSG00000024661	Fth1	-1.386079716	5.02E-07	9.93E-06	down	yes	2719.186198	7107.230143	67022	101221	143782	281142	305661	254647	1850.672852	2705.718506	3601.167236	6991.611328	7751.356445	6578.722656
ENSMUSG00000030591	Psmd8	-1.246460972	5.07E-07	1.00E-05	down	yes	56.16293845	133.3887146	5713	7187	9790	16828	18082	20741	44.65706412	54.40333961	69.42841162	118.5161162	129.8760386	151.773989
ENSMUSG00000024232	Bambi	-1.581080445	5.24E-07	1.03E-05	down	yes	0.585343	1.950504	99	111	182	431	437	475	0.466427	0.506644	0.782958	1.840895	1.903538	2.107079
ENSMUSG00000023191	P3h3	-1.847912952	5.48E-07	1.07E-05	down	yes	0.194952791	0.961768258	27	36	41	212	159	154	0.162700794	0.20600385	0.216153728	1.148368449	0.876450992	0.860485333
ENSMUSG00000030737	Slco2b1	-1.863335696	5.70E-07	1.11E-05	down	yes	0.273249146	1.258059379	61	61	97	413	183	432	0.240492512	0.232488558	0.346766369	1.487783089	0.669427946	1.616967102
ENSMUSG00000015652	Steap1	-2.826757803	5.86E-07	1.14E-05	down	yes	0.022414822	0.768506144	0	4	0	20	46	79	0	0.067244466	0	0.301747495	0.733210414	1.270560523
ENSMUSG00000028494	Plin2	-1.643959087	6.04E-07	1.17E-05	down	yes	129.0200014	403.4287841	10652	17054	32738	52297	70495	70457	72.50038441	112.3936084	202.1660114	320.6763715	440.7880195	448.8219614
ENSMUSG00000029344	Tpst2	-1.101693467	6.09E-07	1.18E-05	down	yes	14.66519766	31.58706719	2054	1431	1885	3919	3637	4497	17.55208694	11.8264393	14.61706673	30.18810997	28.57159701	36.00149459
ENSMUSG00000032013	Trim29	-2.764764349	6.11E-07	1.18E-05	down	yes	0.109181061	1.321671844	16	32	3	270	93	267	0.108604621	0.203876769	0.015061794	1.670026649	0.585379847	1.709609035
ENSMUSG00000091512	Lamtor3	-1.172486188	6.38E-07	1.23E-05	down	yes	9.182438358	20.8225968	1880	1329	1790	2894	4479	4418	10.81335883	7.395537624	9.338418626	14.99094665	23.68384225	23.79300151
ENSMUSG00000004267	Eno2	-1.826909308	6.76E-07	1.29E-05	down	yes	0.220423942	1.036787945	50	57	37	214	182	283	0.234857426	0.267506578	0.158907821	0.960917713	0.823532451	1.32591367
ENSMUSG00000073889	Il11ra1	-1.187038354	7.05E-07	1.34E-05	down	yes	6.679706839	15.33636594	1304	1679	914	3132	2808	3434	6.958853639	8.671919678	4.4083472	15.06915919	13.77466517	17.16527346
ENSMUSG00000072676	Tmem254a	-3.299241936	7.15E-07	1.35E-05	down	yes	0	0.884398143	0	0	0	0	173	138	0	0	0	0	1.46451344	1.188680988
ENSMUSG00000028645	Slc2a1	-1.516470047	7.26E-07	1.37E-05	down	yes	15.99397663	45.94328888	1880	1686	3887	5508	6376	10043	12.81698383	11.12382941	24.04111664	33.81819409	39.92879822	64.08287433
ENSMUSG00000030329	Pianp	-1.579132723	7.44E-07	1.40E-05	down	yes	1.233897722	3.885555374	145	140	180	680	435	409	1.204558957	1.132629689	1.364504519	5.122696491	3.335662468	3.198307165
ENSMUSG00000021951	Eef1akmt1	-1.180921921	7.58E-07	1.42E-05	down	yes	12.24843534	27.89657165	389	464	681	1115	1224	1270	9.814272946	11.33998015	15.59105293	25.32036037	28.37704963	29.99230496
ENSMUSG00000025856	Pdgfa	-1.76246773	7.82E-07	1.46E-05	down	yes	0.814240997	3.00181824	154	64	118	346	485	452	1.165988641	0.470238103	0.806496247	2.366855821	3.408159814	3.230439085
ENSMUSG00000082062	Ftl2	-1.183352093	8.22E-07	1.52E-05	down	yes	24.08271833	54.81988167	403	665	686	1454	1165	1516	17.416687	27.88652	26.944948	56.704556	46.314686	61.440403
ENSMUSG00000019916	P4ha1	-1.272235141	8.27E-07	1.53E-05	down	yes	12.11534093	29.40438264	1684	1772	3149	4495	6352	5662	9.782518548	9.966363251	16.597141	23.52538023	33.90126072	30.78650698
ENSMUSG00000004891	Nes	-2.516398735	8.49E-07	1.57E-05	down	yes	0.191667422	1.568781294	85	66	8	313	378	680	0.312427354	0.235530187	0.027044724	1.046872236	1.291020262	2.368451383
ENSMUSG00000010047	Hyal2	-1.369822562	8.85E-07	1.62E-05	down	yes	4.794338893	12.54886966	445	528	1137	1681	1882	2082	3.212826123	3.694403804	7.475786752	10.97281667	12.54025995	14.13353236
ENSMUSG00000056234	Ncoa4	-0.980012667	8.95E-07	1.64E-05	down	no	2.637948915	5.300556942	1083	949	1223	2120	2711	1963	2.754773728	2.334634414	2.824438602	4.865828251	6.352650076	4.683192499
ENSMUSG00000050578	Mmp13	-3.845435305	9.19E-07	1.68E-05	down	yes	0.416981333	7.331324667	52	92	0	592	1192	889	0.459278	0.791666	0	4.764781	9.789187	7.440006
ENSMUSG00000040751	Lat2	-1.069286974	9.25E-07	1.69E-05	down	yes	32.20727721	67.69346178	3353	3289	4482	7734	7944	8562	30.5451625	29.01637511	37.06029402	63.51640753	66.51540943	73.04856838
ENSMUSG00000112429	Gm47093	-3.912264392	1.05E-06	1.89E-05	down	yes	0	1.405597667	0	0	0	86	0	245	0	0	0	1.063976	0	3.152817
ENSMUSG00000020044	Timp3	-1.721674325	1.09E-06	1.94E-05	down	yes	0.148195656	0.718596326	32	63	65	153	306	339	0.093842792	0.178127361	0.172616815	0.403910742	0.822970268	0.928907967
ENSMUSG00000001555	Fkbp10	-2.567782339	1.09E-06	1.94E-05	down	yes	0.161993763	1.453354066	4	40	20	150	187	248	0.030634707	0.310599441	0.14474714	1.090783589	1.387260545	1.882018064
ENSMUSG00000046186	Cd109	-1.594741253	1.12E-06	1.99E-05	down	yes	0.570071565	1.923886443	135	260	121	522	540	749	0.464000813	0.869275278	0.376938604	1.626490841	1.71810652	2.427061967
ENSMUSG00000042367	Gjb3	-2.446403648	1.12E-06	1.99E-05	down	yes	0.321561601	2.1977455	12	42	30	102	225	262	0.145471455	0.492651801	0.326561546	1.110479471	2.505619247	2.977137782
ENSMUSG00000059195	Gm12715	-1.306264103	1.13E-06	2.00E-05	down	yes	142.0292207	351.3860167	4852	6337	10047	15730	17496	20834	102.858704	130.03978	193.189178	300.318817	340.618591	413.220642
ENSMUSG00000062070	Pgk1	-1.461360062	1.15E-06	2.03E-05	down	yes	77.87090701	214.6068001	5557	6237	11388	14619	22504	28416	59.20987358	64.33381407	110.0690334	140.2946066	220.227348	283.2984458
ENSMUSG00000020473	Aebp1	-1.729585822	1.21E-06	2.12E-05	down	yes	0.478605932	1.818845882	61	109	87	291	287	433	0.351900596	0.621261129	0.462656071	1.537212512	1.543351841	2.375973293
ENSMUSG00000021306	Gpr137b	-1.033724652	1.23E-06	2.14E-05	down	yes	8.530035866	17.5682985	2217	1619	1767	4031	3875	4163	10.52719589	7.444452337	7.618459368	17.26136448	16.92282609	18.52070494
ENSMUSG00000041842	Fhdc1	-1.647762237	1.26E-06	2.20E-05	down	yes	0.100067685	0.526906549	32	28	22	145	200	109	0.121789042	0.103278067	0.075135947	0.496306888	0.696717725	0.387695034
ENSMUSG00000015745	Plekho1	-1.338598399	1.40E-06	2.41E-05	down	yes	34.20217717	86.65209192	2179	2561	5143	9164	8010	8560	23.97524198	27.28960471	51.34168482	90.84294282	80.96464329	88.14868965
ENSMUSG00000027944	Hax1	-0.968791176	1.41E-06	2.42E-05	down	no	11.70190624	22.9986907	1066	756	1054	1844	2044	1992	13.60711847	9.309351828	12.18924841	21.21870883	23.96485844	23.81250482
ENSMUSG00000024644	Cndp2	-1.231268977	1.45E-06	2.48E-05	down	yes	142.895	335.6142275	9391	12995	17661	30718	31754	34625	105.9715892	141.9481521	180.7652587	312.1858656	329.0843392	365.5724776
ENSMUSG00000041827	Oasl1	-1.799866053	1.46E-06	2.49E-05	down	yes	3.871544958	13.72843884	177	330	854	1522	1645	1726	1.616464073	2.913310339	7.084860462	12.55573348	13.83664645	14.79293659
ENSMUSG00000019122	Ccl9	-1.46910005	1.46E-06	2.49E-05	down	yes	243.0476391	673.0521521	19425	29684	49270	73630	90510	115094	152.5331432	225.6571956	350.9525785	520.7505712	652.7685624	845.6373226
ENSMUSG00000026065	Slc9a4	-2.019846432	1.46E-06	2.49E-05	down	yes	0.283216562	1.454098827	24	66	85	205	367	334	0.123634985	0.327984655	0.398030046	0.965225315	1.761064999	1.636006168
ENSMUSG00000015627	Gata5	-2.139796379	1.52E-06	2.59E-05	down	yes	0.032696667	0.484794	8	0	7	61	42	114	0.058377	0	0.039713	0.400363	0.277715	0.776304
ENSMUSG00000028773	Fabp3	-1.810473645	1.64E-06	2.77E-05	down	yes	8.741752667	30.913104	110	393	456	962	1229	1280	3.167844	11.039874	12.01754	25.166985	32.793816	34.778511
ENSMUSG00000036181	Hist1h1c	-1.507772634	1.69E-06	2.85E-05	down	yes	24.06894467	68.629388	914	1288	2813	5719	4580	4356	13.99779	19.10166	39.107384	78.951118	64.471542	62.465504
ENSMUSG00000006589	Aprt	-1.22752403	1.70E-06	2.85E-05	down	yes	35.27375696	82.73287608	1788	2440	3317	4941	5697	7583	26.41103078	34.92907662	44.48116349	65.81791237	77.39407014	104.9866457
ENSMUSG00000037960	Card19	-1.23949236	1.71E-06	2.87E-05	down	yes	78.9157514	186.4683858	3312	5649	6451	11197	12204	14179	53.57154833	88.48399983	94.69170603	163.2396553	181.4094118	214.7560903
ENSMUSG00000029470	P2rx4	-1.324479268	1.82E-06	3.03E-05	down	yes	18.32367764	46.04071439	3934	4686	8481	17398	14969	11941	13.37898578	15.42399497	26.16805217	53.32631066	46.78114245	38.01469007
ENSMUSG00000115546	AC167019.3	-1.410978546	1.86E-06	3.08E-05	down	yes	3.746951	10.12971467	196	180	249	470	575	705	3.69081	3.28791	4.262133	7.982821	9.957603	12.44872
ENSMUSG00000039616	Mocos	-1.070646586	1.87E-06	3.08E-05	down	yes	13.38072133	28.21456333	1336	1702	2050	4389	3398	3352	11.073011	13.658032	15.411121	32.769592	25.875092	25.999006
ENSMUSG00000049985	Ankrd55	-1.592363333	1.88E-06	3.09E-05	down	yes	0.095100077	0.488310457	23	33	25	114	175	139	0.08483317	0.116391972	0.084075089	0.38105356	0.599334055	0.484543757
ENSMUSG00000021930	Spryd7	-1.100655512	1.89E-06	3.10E-05	down	yes	3.032529075	6.617774704	445	568	586	902	1367	1344	2.650207943	3.2754489	3.171930383	4.844074609	7.496190504	7.513059
ENSMUSG00000046223	Plaur	-1.061307834	2.00E-06	3.25E-05	down	yes	65.05201947	135.8606945	6947	8365	6969	16121	15672	16782	63.4568573	73.97419548	57.72500564	132.6473172	131.4896161	143.4451503
ENSMUSG00000074419	Gm15448	-1.502517974	2.01E-06	3.26E-05	down	yes	5.340584217	15.31517702	400	337	816	2271	1272	1051	4.365178627	3.564744239	8.091829784	22.39989249	12.78789321	10.75774537
ENSMUSG00000041734	Kirrel	-1.228574992	2.01E-06	3.26E-05	down	yes	0.011625816	0.161578817	0	4	8	41	58	67	0	0.012324717	0.022552731	0.117199888	0.168399443	0.199137119
ENSMUSG00000074280	Gm6166	-2.398905713	2.04E-06	3.30E-05	down	yes	1.658773667	9.175824667	23	49	18	144	201	168	1.312457	2.736874	0.92699	7.58149	10.770936	9.175048
ENSMUSG00000097471	5830432E09Rik	-1.602249718	2.06E-06	3.32E-05	down	yes	0.329110719	1.202850513	82	59	129	343	293	373	0.315555878	0.218195402	0.453580876	1.204264413	1.0461817	1.358105427
ENSMUSG00000080242	Gm15487	-1.347299619	2.09E-06	3.37E-05	down	yes	75.681792	192.7157337	885	1501	2291	3371	4001	4845	45.502384	74.712967	106.830025	156.096588	188.953903	233.09671
ENSMUSG00000051355	Commd1	-1.009350256	2.11E-06	3.40E-05	down	yes	4.671152347	9.504350203	977	1404	1268	2102	2543	3057	3.924747658	5.467284231	4.621425153	7.608070647	9.395035865	11.5099441
ENSMUSG00000037868	Egr2	-1.452411248	2.15E-06	3.45E-05	down	yes	2.44422023	6.862641802	270	530	288	1158	711	1318	1.894728365	3.605463375	1.832468949	7.322509915	4.591992179	8.673423314
ENSMUSG00000019987	Arg1	-1.867673333	2.22E-06	3.55E-05	down	yes	298.5895637	1089.948304	11479	32532	44644	76784	92953	160476	123.1797805	337.9887732	434.6001374	742.1930545	916.2087413	1611.443117
ENSMUSG00000010095	Slc3a2	-1.115776047	2.23E-06	3.56E-05	down	yes	28.525485	61.93473226	3383	4253	5662	8969	9682	11181	22.90896787	27.88058448	34.78690265	54.710134	60.23207282	70.86198996
ENSMUSG00000031355	Arhgap6	-1.315171906	2.28E-06	3.63E-05	down	yes	0.412178207	1.174463166	282	233	136	586	697	666	0.553786166	0.44056151	0.242186943	1.0369888	1.25975194	1.226648758
ENSMUSG00000078566	Bnip3	-1.497285594	2.32E-06	3.69E-05	down	yes	7.482529342	21.30631814	465	523	1281	1472	2402	2705	4.887505715	5.313122145	12.24696016	13.96848023	23.26647893	26.68399526
ENSMUSG00000089942	Pira2	-1.411356177	2.33E-06	3.70E-05	down	yes	16.77143928	44.77584888	1659	2143	3918	9742	5470	6042	11.45319949	14.32138168	24.53973666	60.59436216	34.69347	39.03971449
ENSMUSG00000040747	Cd53	-1.189846731	2.35E-06	3.73E-05	down	yes	230.6137747	526.2238873	17843	15040	19843	30290	52299	42426	244.924988	199.851578	247.064758	374.468781	659.318115	544.884766
ENSMUSG00000025154	Arhgap19	-1.277811363	2.44E-06	3.86E-05	down	yes	3.160133354	7.804873309	551	638	961	2530	1870	1112	2.560316078	2.868880787	4.051203197	10.59535621	7.98420036	4.835063361
ENSMUSG00000025268	Maged2	-1.420177135	2.48E-06	3.92E-05	down	yes	1.273994991	3.577062961	175	226	147	451	552	588	1.260188777	1.585615249	0.976180947	2.9780219	3.707013712	4.046153271
ENSMUSG00000020399	Havcr2	-2.058425121	2.51E-06	3.96E-05	down	yes	0.643582667	2.997255	41	52	144	270	388	454	0.353053	0.435357	1.142338	2.132362	3.130529	3.728874
ENSMUSG00000026811	St6galnac6	-1.14242638	2.53E-06	3.99E-05	down	yes	5.164004896	11.52039505	807	910	1594	2748	2008	2836	3.981880021	4.35025374	7.159880928	12.26533165	9.143103906	13.15274959
ENSMUSG00000009013	Dynll1	-1.207641517	2.63E-06	4.13E-05	down	yes	18.19286303	42.14915268	2679	2813	3841	4796	8776	8761	16.45512857	16.72318064	21.40027989	26.54374648	49.53351505	50.3701965
ENSMUSG00000034220	Gpc1	-1.836168025	2.67E-06	4.20E-05	down	yes	1.609883783	6.005317389	148	275	698	1656	943	1643	0.684583503	1.225561909	2.919505939	6.904403968	3.998761649	7.112786549
ENSMUSG00000097882	0610038B21Rik	-1.903215784	2.74E-06	4.29E-05	down	yes	0.471870577	2.039059139	32	62	101	329	262	268	0.247846206	0.463933988	0.703831538	2.303560058	1.868074561	1.945542799
ENSMUSG00000046032	Snx12	-0.971780984	2.75E-06	4.30E-05	down	no	10.60785811	20.90089643	1159	1323	1649	2866	2438	3130	9.365714419	10.35310504	12.10475487	20.88400484	18.11747214	23.70121229
ENSMUSG00000064080	Fbln2	-2.108544242	2.77E-06	4.32E-05	down	yes	0.184986974	1.129023179	36	98	21	200	325	460	0.134642878	0.350174969	0.070143075	0.668968899	1.113950251	1.604150387
ENSMUSG00000024480	Ap3s1	-1.255489956	2.78E-06	4.32E-05	down	yes	17.81985243	42.68332808	1156	1295	2305	2932	4984	3799	13.73417055	14.89201439	24.83337234	31.38193943	54.41265816	42.25538666
ENSMUSG00000029175	Slc35f6	-1.001874536	2.78E-06	4.32E-05	down	yes	4.251952606	8.615221801	1587	1240	1930	3520	2727	3758	4.463903471	3.372605332	4.919349016	8.913726509	7.041891943	9.890046951
ENSMUSG00000050071	Bex1	-2.291151507	2.78E-06	4.32E-05	down	yes	0.108799126	0.921960252	7	7	4	47	55	51	0.118436897	0.134807577	0.073152904	0.820290742	1.005650761	0.939939251
ENSMUSG00000037010	Apln	-1.927590299	2.87E-06	4.44E-05	down	yes	0.180937667	0.968741	30	18	28	134	98	185	0.226801	0.129397	0.186615	0.912333	0.681781	1.312109
ENSMUSG00000058542	Gm15590	-1.310257647	2.87E-06	4.44E-05	down	yes	12.71419233	31.67738033	209	362	356	754	798	837	9.039641	15.145561	13.957375	29.414253	31.730616	33.887272
ENSMUSG00000020818	Mfsd11	-1.006953889	2.96E-06	4.56E-05	down	yes	5.921094197	12.00037268	1510	1791	2234	3423	4064	4115	5.085355416	5.84320711	6.834720066	10.40377094	12.59751819	12.99982891
ENSMUSG00000031451	Gas6	-1.600196881	3.02E-06	4.64E-05	down	yes	5.712473667	17.52253	294	519	1137	2361	2251	1506	2.754542	4.706655	9.676224	19.947414	19.398848	13.221328
ENSMUSG00000022186	Oxct1	-1.361274364	3.05E-06	4.67E-05	down	yes	12.79638377	33.03235946	2168	2737	1242	3913	6830	5924	14.0014867	17.11463646	7.273028155	22.76556613	40.5240855	35.80742674
ENSMUSG00000078452	Raet1d	-2.325222172	3.09E-06	4.73E-05	down	yes	0.382829892	2.319667939	18	28	28	71	202	183	0.29228619	0.445737231	0.410466256	1.060825972	3.064377949	2.833799896
ENSMUSG00000031443	F7	-1.154474137	3.11E-06	4.76E-05	down	yes	56.15952933	125.1354957	4242	5708	3673	9186	9577	12951	54.558022	71.076843	42.843723	106.417877	113.12896	155.85965
ENSMUSG00000022102	Dok2	-1.403616162	3.12E-06	4.76E-05	down	yes	53.92219026	142.8232078	4227	5622	10990	19411	15204	21975	34.82074154	44.82161571	82.12421353	144.0406484	115.0368338	169.3921413
ENSMUSG00000048216	Gpr85	-2.062027966	3.13E-06	4.78E-05	down	yes	0.027405293	0.432009931	4	0	13	46	98	99	0.023426859	0	0.058789019	0.24114654	0.520007947	0.534875306
ENSMUSG00000033545	Znrf1	-1.189244971	3.23E-06	4.91E-05	down	yes	2.261099438	5.284094655	661	438	1012	2100	1574	1423	2.241865804	1.431499019	3.10993349	6.429298187	4.905414438	4.517571339
ENSMUSG00000074743	Thbd	-1.11219582	3.27E-06	4.97E-05	down	yes	9.190795667	19.98432367	1204	1697	1596	3952	3947	2299	7.72799	10.547175	9.297222	22.857941	23.280109	13.814921
ENSMUSG00000081723	Gm15931	-1.197535634	3.34E-06	5.06E-05	down	yes	5.907861	13.67888333	310	554	582	1376	1036	1057	3.994499	6.91854	6.810544	15.99614	12.277244	12.763266
ENSMUSG00000040212	Emp3	-1.292633155	3.42E-06	5.17E-05	down	yes	364.273973	892.5242908	10670	16529	24564	42153	39628	48709	238.1801763	357.2246172	497.4171254	847.5822802	812.5270726	1017.46352
ENSMUSG00000036299	BC031181	-0.985430864	3.53E-06	5.31E-05	down	no	35.31927233	70.02677767	1607	1644	1590	2514	3548	3930	36.686275	36.343319	32.928223	51.708881	74.401146	83.970306
ENSMUSG00000078249	Hmga1b	-1.019641024	3.59E-06	5.40E-05	down	yes	14.84700971	30.20378315	761	1003	1434	2397	2164	2156	11.16856532	14.26643664	19.10602717	31.74628321	29.20592395	29.65914229
ENSMUSG00000039105	Atp6v1g1	-1.132521874	3.79E-06	5.65E-05	down	yes	80.58713567	176.7998047	2930	3874	5288	7452	10232	9692	61.716286	78.997887	101.047234	141.396179	197.966385	191.03685
ENSMUSG00000024663	Rab3il1	-2.330053042	3.79E-06	5.65E-05	down	yes	4.77312883	24.40325332	296	460	2193	5089	3801	6244	1.545153168	2.327515974	10.44671735	24.10901105	18.363089	30.73765992
ENSMUSG00000033793	Atp6v1h	-1.100230381	3.94E-06	5.84E-05	down	yes	4.169678463	9.053717763	1687	1779	1871	2606	4867	4555	4.133429343	4.218141131	4.157464915	5.753931392	10.96106578	10.44615612
ENSMUSG00000060147	Serpinb6a	-1.218210995	3.95E-06	5.84E-05	down	yes	22.48398194	52.44344798	4055	7416	4460	11906	15080	11792	17.89445701	31.70474764	17.85274118	47.37837747	61.19809609	48.75387037
ENSMUSG00000026728	Vim	-1.310609668	3.96E-06	5.84E-05	down	yes	141.4928992	351.1160037	18201	31682	38950	61743	95628	70011	91.75272257	154.6160924	178.1098825	280.3415479	442.7738401	330.2326232
ENSMUSG00000074457	S100a16	-2.762414959	3.96E-06	5.84E-05	down	yes	0.111313263	1.333826222	4	12	8	24	112	157	0.059153212	0.168192727	0.106593848	0.318404333	1.520036545	2.163037788
ENSMUSG00000006651	Aplp1	-1.782951703	3.96E-06	5.84E-05	down	yes	0.51635056	2.021044296	89	41	79	212	285	340	0.681260866	0.309065175	0.558725639	1.494409286	2.060597437	2.508126164
ENSMUSG00000018752	Tnfsfm13	-1.049742521	3.96E-06	5.84E-05	down	yes	35.40533639	73.40173966	2729	3460	4247	8414	7682	6360	29.18353523	35.83037252	41.20210141	81.07449507	75.47360865	63.65711525
ENSMUSG00000030427	Lilra6	-1.615865635	3.99E-06	5.88E-05	down	yes	3.310548119	10.35317464	219	359	778	1112	1162	2029	1.706472288	2.70312063	5.522051441	7.836963402	8.351702414	14.87085812
ENSMUSG00000074217	2210011C24Rik	-2.314215351	4.33E-06	6.33E-05	down	yes	0.158144548	1.183840859	6	8	18	87	63	83	0.092965628	0.131062298	0.250405717	1.296442088	0.963192287	1.291888204
ENSMUSG00000062825	Actg1	-1.20891806	4.36E-06	6.36E-05	down	yes	478.7678491	1106.871088	38583	53577	76304	117292	130160	153842	347.0858194	466.5780175	622.6397103	950.3195486	1075.40099	1294.892724
ENSMUSG00000046768	Rhoj	-1.660433609	4.41E-06	6.41E-05	down	yes	0.092319788	0.507945003	34	32	16	106	145	201	0.118064655	0.108093174	0.050801535	0.345804671	0.4870712	0.690959139
ENSMUSG00000002728	Naa20	-0.977290893	4.62E-06	6.67E-05	down	no	5.521819632	10.96804156	832	779	1090	1450	2235	1868	5.357236884	4.847831412	6.360390599	8.415325647	13.22686984	11.26192919
ENSMUSG00000079442	St6galnac4	-1.06210448	4.74E-06	6.83E-05	down	yes	7.132562153	15.0014094	1704	1780	2622	4763	3459	5066	6.278483552	6.351654884	8.767548023	15.81749129	11.71048321	17.4762537
ENSMUSG00000030084	Plxna1	-1.608774625	4.87E-06	6.99E-05	down	yes	8.318729472	25.57650877	2301	2363	5364	17091	7795	6952	6.073857957	6.036940947	12.84538951	40.64814647	18.90401811	17.17736173
ENSMUSG00000047875	Gpr157	-1.451312722	5.11E-06	7.26E-05	down	yes	0.992263	2.886867	165	161	320	872	496	572	0.80243	0.759412	1.414947	3.8324	2.219428	2.608773
ENSMUSG00000035107	Dcbld2	-1.577997603	5.35E-06	7.59E-05	down	yes	0.185025013	0.750956943	87	76	46	177	314	373	0.240002013	0.203502498	0.111570528	0.450308193	0.814564801	0.987997835
ENSMUSG00000020658	Efr3b	-1.219907394	5.37E-06	7.61E-05	down	yes	0.028323038	0.198905116	22	10	6	89	72	122	0.050346064	0.022297132	0.012325916	0.183659052	0.152189688	0.260866609
ENSMUSG00000029552	Tes	-1.002049595	5.40E-06	7.63E-05	down	yes	3.432105694	6.974254439	1017	905	1161	1631	1935	2929	3.555167646	3.061458	3.679691435	5.132201302	6.209850252	9.580711763
ENSMUSG00000074417	Gm14548	-1.173429615	5.54E-06	7.82E-05	down	yes	15.38414267	34.824056	1032	1043	2278	3607	3182	3343	11.595536	11.342514	23.214378	36.499832	32.835709	35.136627
ENSMUSG00000063229	Ldha	-1.188028309	6.00E-06	8.39E-05	down	yes	203.0764412	462.8195323	21519	25808	41716	60914	67068	80961	155.4366077	180.468704	273.3240119	396.2987911	444.960931	547.1988748
ENSMUSG00000048677	Tpcn2	-1.228463554	6.04E-06	8.43E-05	down	yes	12.36514758	29.10799887	1943	2482	4209	8577	5309	7059	8.823736869	10.91629182	17.35541405	35.13295908	22.16401581	30.02702172
ENSMUSG00000028744	Pqlc2	-1.011965496	6.18E-06	8.56E-05	down	yes	5.769195185	11.73615166	698	776	1212	1910	1559	2169	4.738237814	5.099410197	7.469937545	11.69151675	9.724095454	13.79284279
ENSMUSG00000046711	Hmga1	-1.058356549	6.22E-06	8.60E-05	down	yes	38.30316728	79.8768162	2497	3081	4511	7585	7097	7056	29.96459247	35.8032332	49.14167617	82.04861118	78.29079758	79.29103985
ENSMUSG00000059743	Fdps	-1.460430916	6.40E-06	8.82E-05	down	yes	3.02502317	8.499768369	344	715	627	833	1633	2404	1.938005248	3.922041427	3.215022834	4.242111145	8.498521663	12.7586723
ENSMUSG00000028527	Ak4	-2.551701548	6.54E-06	8.99E-05	down	yes	0.160678436	1.428423872	8	12	83	199	328	380	0.040627017	0.059591046	0.381817244	0.916141539	1.541340115	1.82778996
ENSMUSG00000009185	Ccl8	-4.55928735	6.57E-06	9.02E-05	down	yes	0.881884	23.04954367	4	0	58	957	487	181	0.187184	0	2.458468	40.304703	20.929199	7.914729
ENSMUSG00000094103	1700047I17Rik2	-0.912596569	6.70E-06	9.16E-05	down	no	4.223186	8.038097	685	711	744	1159	1361	1714	4.237708	4.255079	4.176771	6.458292	7.734185	9.921814
ENSMUSG00000031375	Bgn	-1.950017204	6.92E-06	9.43E-05	down	yes	0.255069899	1.271916017	26	125	59	305	281	478	0.093576367	0.468152468	0.203480861	1.068460962	1.001571407	1.745715682
ENSMUSG00000006095	Tbcb	-1.038240734	6.97E-06	9.48E-05	down	yes	29.10688508	59.8828153	1362	1893	2290	3243	4183	4355	22.5471173	30.35315892	34.42037902	48.40985752	63.6936267	67.54496169
ENSMUSG00000010663	Fads1	-1.322996421	7.10E-06	9.65E-05	down	yes	1.699090333	4.401057667	177	276	324	560	643	871	1.223353	1.843255	2.030663	3.485768	4.08227	5.635135
ENSMUSG00000019806	Aig1	-1.21011667	7.13E-06	9.66E-05	down	yes	0.560148572	1.427295611	237	274	165	529	645	626	0.609556826	0.687018081	0.383870809	1.233222054	1.533732152	1.514932628
ENSMUSG00000032966	Fkbp1a	-1.230586965	7.16E-06	9.69E-05	down	yes	15.89916352	37.44402808	1896	2565	3667	4644	8865	6207	11.72609757	15.37564135	20.59575164	25.91357113	50.44378067	35.97473245
ENSMUSG00000025232	Hexa	-1.122570833	7.24E-06	9.79E-05	down	yes	412.1692507	897.552897	30108	45988	31516	86125	89369	69598	360.697327	533.343506	342.466919	929.25946	983.292297	780.106934
ENSMUSG00000015542	Nat9	-0.953483815	7.46E-06	0.000100639	down	no	7.721937489	15.04752122	530	773	804	1249	1442	1558	6.106394796	8.638714116	8.420703554	13.00026217	15.28841929	16.8538822
ENSMUSG00000045404	Kcnk13	-1.009235788	7.58E-06	0.000101982	down	yes	10.86417736	21.9691851	1151	1274	2054	3285	2639	3419	8.83333929	9.457742794	14.30145001	22.72644593	18.60768992	24.57341945
ENSMUSG00000001627	Ifrd1	-1.034712056	7.65E-06	0.000102693	down	yes	2.623574693	5.479800299	756	662	595	973	1556	1848	3.07369328	2.60022556	2.196805239	3.569737797	5.822040931	7.047622169
ENSMUSG00000097296	Gm26532	-1.453359393	7.75E-06	0.000103802	down	yes	7.134033	19.71003567	186	182	283	454	506	891	6.442369	6.084592	8.875138	14.159711	16.097481	28.872915
ENSMUSG00000017417	Plxdc1	-1.633562022	7.77E-06	0.000103925	down	yes	0.532427662	1.862284738	61	103	183	500	335	401	0.297239316	0.486818072	0.813225598	2.220321722	1.517825678	1.848706813
ENSMUSG00000021262	Evl	-1.047159627	7.89E-06	0.000105215	down	yes	30.68970766	63.52561943	3219	3479	5226	8142	7274	10075	26.15777334	27.37965981	38.53168984	59.61641329	54.31207283	76.64837218
ENSMUSG00000041959	S100a10	-1.043069161	8.01E-06	0.000106648	down	yes	177.0589424	364.9549015	8319	10490	9319	15768	22319	22228	164.1013952	200.3499057	166.7255263	280.1564548	404.405165	410.3030847
ENSMUSG00000090841	Myl6	-1.054959411	8.01E-06	0.000106648	down	yes	130.362962	270.9576454	14316	18949	21480	34406	41256	42199	107.3507189	137.5994429	146.1387243	232.4508789	284.2305214	296.191536
ENSMUSG00000031750	Il34	-2.248022754	8.09E-06	0.000107473	down	yes	0.033494462	0.534140558	0	3	7	22	55	68	0	0.033165851	0.067317535	0.226172882	0.608835458	0.767413334
ENSMUSG00000021876	Rnase4	-1.722472504	8.11E-06	0.000107555	down	yes	10.02292404	33.30579935	344	500	1359	1600	3676	2164	5.013560822	7.059122852	17.99608844	21.03875286	49.31243401	29.56621119
ENSMUSG00000033307	Mif	-1.176084386	8.62E-06	0.000113443	down	yes	142.2253818	321.5022178	3275	4598	6140	7785	11298	13535	105.0914484	142.8278471	178.7568499	225.026503	333.0386408	406.4415097
ENSMUSG00000026042	Col5a2	-1.693784066	8.62E-06	0.000113443	down	yes	0.071762266	0.455657999	8	54	31	143	215	241	0.019616659	0.128307824	0.067362315	0.319110035	0.489677948	0.558186015
ENSMUSG00000060962	Dmkn	-2.650235479	8.66E-06	0.000113809	down	yes	0.274148163	2.248788933	5	28	50	112	195	363	0.041163384	0.290488439	0.490792666	1.09279499	1.953466566	3.700105245
ENSMUSG00000040813	Tex264	-0.990029276	8.72E-06	0.000114487	down	no	13.04446494	26.00786877	1224	2056	1656	3852	3163	3220	10.14642201	16.5251049	12.46186791	28.8443823	24.14122332	25.03800069
ENSMUSG00000071335	Mfsd4b3	-1.802307319	8.77E-06	0.000114841	down	yes	0.728591	2.789939667	53	35	86	213	254	216	0.699369	0.44953	1.036874	2.55591	3.114553	2.699356
ENSMUSG00000035783	Acta2	-2.137833363	8.95E-06	0.000117073	down	yes	0.896015667	4.283471	41	63	110	158	301	576	0.54172	0.808806	1.337521	1.905284	3.710759	7.23437
ENSMUSG00000079427	Mthfsl	-0.917477137	9.09E-06	0.000118704	down	no	3.53544694	6.7666664	695	658	851	1186	1715	1471	3.497905735	3.21281057	3.895624513	5.398557503	7.949899091	6.951542607
ENSMUSG00000019087	Atp6ap1	-1.081115487	9.31E-06	0.000121133	down	yes	72.73306426	153.9908222	7149	8817	13160	21438	20854	21386	56.47489406	67.41380746	94.31049124	152.5463033	151.3247047	158.1014585
ENSMUSG00000023031	Cela1	-2.269718047	9.48E-06	0.000123133	down	yes	0.346014669	2.050811533	8	49	54	205	221	227	0.081023206	0.471679744	0.485341058	1.898229397	2.073573381	2.180631821
ENSMUSG00000032462	Pik3cb	-0.866947399	9.52E-06	0.000123418	down	no	2.869459983	5.315700624	718	963	1039	1785	1646	1796	2.382018016	3.096301534	3.130060398	5.341887163	5.024161376	5.581053332
ENSMUSG00000026688	Mgst3	-1.124605087	9.68E-06	0.000125378	down	yes	11.71182067	25.65471267	453	744	485	940	1589	1311	9.866964	15.680666	9.587832	18.437031	31.801929	26.725178
ENSMUSG00000031875	Cmtm3	-0.96246662	9.70E-06	0.000125474	down	no	38.08495682	74.30868447	4260	5406	5274	11182	10202	8984	34.08012519	41.8865772	38.28816808	80.62084778	75.00934512	67.29586052
ENSMUSG00000003545	Fosb	-1.463290562	1.02E-05	0.000130858	down	yes	0.236332053	0.827390429	69	45	86	230	243	237	0.260309972	0.159113787	0.289572399	0.788044969	0.851497602	0.842628716
ENSMUSG00000050777	Tmem37	-1.311019823	1.03E-05	0.000132689	down	yes	32.30131533	80.293129	947	1849	2841	5483	4948	3981	17.268547	32.638817	46.996582	90.067032	82.875366	67.936989
ENSMUSG00000022125	Cln5	-0.972140149	1.07E-05	0.000137165	down	no	17.32895135	34.09122038	1571	1698	2601	3811	3951	4173	14.65233819	15.32558887	22.00892698	32.00800235	33.85083586	36.41482294
ENSMUSG00000034652	Cd300a	-1.021316333	1.11E-05	0.000141871	down	yes	32.77587867	66.63047562	5061	6695	8760	14185	14439	14509	25.53371519	32.69827782	40.09564301	64.47082961	66.91798306	68.50261417
ENSMUSG00000015575	Atp6v0e	-0.993750565	1.11E-05	0.000141871	down	no	64.36628859	128.2752778	7678	9643	10278	16079	20791	20208	56.2995232	68.44533551	68.35400707	106.1839724	140.0110115	138.6308495
ENSMUSG00000020458	Rtn4	-0.964586303	1.12E-05	0.000142093	down	no	23.4874839	45.93106545	6639	6250	8730	13104	15556	15180	22.70070258	20.68737044	27.07437869	40.3621744	48.85967026	48.57135168
ENSMUSG00000038497	Tmco3	-0.821114064	1.13E-05	0.000143492	down	no	1.926483133	3.480329167	703	724	696	1387	1192	1418	1.995726355	1.989510057	1.794212987	3.55172714	3.114686627	3.774573734
ENSMUSG00000058385	Hist1h2bg	-1.594940331	1.13E-05	0.000143782	down	yes	4.411606	13.52875067	76	113	175	400	402	343	2.91322	4.212566	6.109032	13.915609	14.259788	12.410855
ENSMUSG00000019970	Sgk1	-1.102114887	1.14E-05	0.000143989	down	yes	10.70581516	23.09675172	1781	1736	3458	4851	5649	4983	8.668255565	8.174357879	15.27483205	21.28647936	25.28303494	22.72074087
ENSMUSG00000024197	Plin3	-0.989480377	1.15E-05	0.000145308	down	no	29.524875	58.719293	2208	2566	3645	6227	5447	5660	24.454725	27.505852	36.614048	62.108231	55.400829	58.648819
ENSMUSG00000066442	Mthfs	-0.900693697	1.18E-05	0.000148154	down	no	1.705529483	3.270857584	564	605	546	1005	1319	1100	1.754775555	1.819213709	1.542599186	2.825694917	3.783922165	3.202955669
ENSMUSG00000081665	Gm15922	-1.231734587	1.19E-05	0.000148895	down	yes	11.280973	26.62812233	1050	1377	2776	4665	4281	3670	7.249487	9.203137	17.390295	29.018774	27.154579	23.711014
ENSMUSG00000101162	Gm26728	-1.707067251	1.24E-05	0.000154485	down	yes	2.121473655	7.15303235	396	311	108	679	802	1421	3.172979969	2.408414223	0.783026773	4.901196841	5.899628913	10.6582713
ENSMUSG00000085152	Gm11496	-2.886289781	1.25E-05	0.000156668	down	yes	0.162384333	1.839982	8	0	5	66	41	41	0.329264	0	0.157889	2.415323	1.534539	1.570084
ENSMUSG00000105211	Gm47302	-2.773845058	1.29E-05	0.000160362	down	yes	1.232888333	9.016000333	6	5	14	50	52	74	0.897049	0.773722	2.027894	7.500787	7.944895	11.602319
ENSMUSG00000038633	Degs1	-0.909211365	1.30E-05	0.000161219	down	no	37.35589027	70.24285925	3711	4225	4791	7671	9029	8163	34.23723767	37.73596173	40.09447143	63.74294923	76.51129969	70.47432882
ENSMUSG00000051518	Rps19bp1	-1.014564132	1.32E-05	0.000163553	down	yes	13.11995247	26.60816989	630	742	483	1011	1387	1533	13.87376787	15.83570507	9.650384466	20.08202537	28.10032307	31.64216121
ENSMUSG00000027555	Car13	-1.458950184	1.33E-05	0.00016464	down	yes	2.726595333	7.670543667	147	241	450	670	959	780	1.52221	2.420489	4.237087	6.27315	9.15712	7.581361
ENSMUSG00000023022	Lima1	-0.891560821	1.33E-05	0.00016482	down	no	5.523937092	10.33342754	1498	1853	2193	3803	3505	3447	4.697476605	5.629680243	6.24465443	10.75914213	10.10890225	10.13223826
ENSMUSG00000000489	Pdgfb	-1.794441022	1.34E-05	0.000164987	down	yes	3.71237391	13.12440259	314	352	1418	2429	1749	3271	1.801671398	1.952650926	7.382799407	12.56484083	9.229094437	17.57927249
ENSMUSG00000015013	Trappc2l	-0.901847662	1.34E-05	0.000165581	down	no	16.77957886	31.43877383	1190	1373	1753	2319	2927	3120	14.5711338	16.27928561	19.48831717	25.59381257	32.93884518	35.78366372
ENSMUSG00000025171	Ubtd1	-1.285261311	1.36E-05	0.000167612	down	yes	31.788416	77.62042267	1173	1779	3524	5521	5194	5481	18.358324	26.962559	50.044365	77.857758	74.698822	80.304688
ENSMUSG00000063193	Cd300lb	-0.915143657	1.43E-05	0.00017508	down	no	46.40639573	87.59975372	5635	5490	6656	11357	10704	12828	46.17738823	43.56005293	49.48174603	83.84101935	80.58392263	98.37431918
ENSMUSG00000052684	Jun	-1.437650663	1.45E-05	0.000177412	down	yes	30.07826167	81.646693	2483	2700	7650	13331	10151	12119	18.612059	19.593895	52.028831	90.024063	69.900246	85.01577
ENSMUSG00000037295	Ldlrap1	-0.981605737	1.51E-05	0.000183802	down	no	9.48669919	18.83049068	2506	2768	3487	6828	4586	6632	8.54116225	9.135021456	10.78391386	20.97108506	14.35983572	21.16055125
ENSMUSG00000026922	Agpat2	-0.831997394	1.51E-05	0.000184185	down	no	11.21094636	20.03516137	861	1100	1183	1772	2067	1994	9.654017811	11.94578195	12.03303932	17.89221928	21.2861686	20.92709624
ENSMUSG00000052459	Atp6v1a	-0.928213712	1.57E-05	0.000190013	down	no	19.31710305	36.84916304	4760	4577	6025	9215	11662	9553	18.82547825	17.5149596	21.61087131	32.82207367	42.36960761	35.35580784
ENSMUSG00000105769	Gm43351	-3.082140806	1.60E-05	0.000193419	down	yes	0.496410667	4.950824	14	8	0	67	76	79	0.963359	0.525873	0	4.377719	5.114404	5.360349
ENSMUSG00000029338	Antxr2	-0.969677489	1.62E-05	0.000195286	down	no	3.886550004	7.707270493	896	907	1626	1908	2560	2531	3.216201639	3.149528934	5.29391944	6.172757857	8.444950908	8.504102713
ENSMUSG00000024810	Il33	-2.356142851	1.66E-05	0.00019993	down	yes	0.021353968	0.521331904	0	8	0	17	62	127	0	0.064061904	0	0.117407261	0.462159178	0.984429272
ENSMUSG00000028339	Col15a1	-1.432860168	1.68E-05	0.000202311	down	yes	0.022370183	0.230376768	0	8	12	84	47	72	0	0.026980912	0.040129637	0.281620225	0.158330419	0.251179659
ENSMUSG00000107283	Mpv17	-0.86691603	1.69E-05	0.000202583	down	no	6.923699818	12.70954403	1007	945	970	1725	2350	1522	7.468189697	6.768687189	6.53422257	11.51702859	16.04009277	10.57151074
ENSMUSG00000026123	Plekhb2	-0.925130258	1.71E-05	0.000205035	down	no	17.97075627	34.21375815	5299	6356	7231	13200	11636	12518	15.8603447	18.41778071	19.6341434	35.5904096	31.99193048	35.05893437
ENSMUSG00000022114	Spry2	-1.392731461	1.72E-05	0.000206256	down	yes	1.965540333	5.323599667	156	183	201	366	740	413	1.780571	2.029167	2.086883	3.769551	7.783552	4.417696
ENSMUSG00000036098	Myrf	-1.61230166	1.74E-05	0.000207791	down	yes	0.296643376	1.112694387	72	66	204	507	269	531	0.199338846	0.175954343	0.514636938	1.273424096	0.683938454	1.380720609
ENSMUSG00000036856	Wnt4	-2.073209766	1.74E-05	0.000207791	down	yes	0.272140333	1.466048	33	96	20	176	254	407	0.184202	0.528993	0.103226	0.901846	1.328355	2.167943
ENSMUSG00000002602	Axl	-0.998759414	1.74E-05	0.000207791	down	no	9.245254598	18.57444397	1775	1919	2442	5187	2984	4625	8.418564777	8.811342672	10.50585635	22.17796254	13.00439949	20.54096988
ENSMUSG00000024696	Lpxn	-0.938558843	1.77E-05	0.000211276	down	no	41.04402967	78.75717033	2592	3048	3400	4913	6952	6137	36.991734	42.120625	44.01973	63.162403	91.138344	81.970764
ENSMUSG00000021242	Npc2	-1.027072625	1.80E-05	0.000214438	down	yes	150.9602584	307.7434314	29861	44067	33596	75160	86831	66824	131.3030684	187.5831819	133.994525	297.6511359	350.6592041	274.9199541
ENSMUSG00000037759	Ptger2	-1.197349179	1.82E-05	0.000215758	down	yes	1.992192832	4.697773351	264	437	677	1328	1124	891	1.211693487	1.944697966	2.820187041	5.505509504	4.751370273	3.836440277
ENSMUSG00000030522	Mtmr10	-0.887205925	1.85E-05	0.000218498	down	no	2.399267675	4.522621853	767	749	971	1211	1754	1891	2.32595991	2.201323406	2.67051971	3.308446206	4.889558211	5.369861143
ENSMUSG00000027962	Vcam1	-1.169779561	1.89E-05	0.00022307	down	yes	0.015749469	0.160410051	6	12	0	54	52	92	0.01613965	0.031108756	0	0.126606489	0.124462199	0.230161463
ENSMUSG00000025161	Slc16a3	-1.640759835	1.97E-05	0.000231638	down	yes	22.64403676	70.82273493	2471	3482	10228	15757	13513	22082	11.09349025	15.14177547	41.69684457	63.79821153	55.78857311	92.88142016
ENSMUSG00000039206	Daglb	-0.983637016	1.99E-05	0.000234033	down	no	11.33571224	22.51348332	3584	4503	6249	10813	8780	9861	8.953216283	10.88965011	14.16427032	24.33693002	20.14750694	23.056013
ENSMUSG00000045545	Krt14	-2.677544662	2.03E-05	0.000238362	down	yes	0.043482837	0.817954625	0	10	0	40	46	111	0	0.130448512	0	0.480543509	0.567144556	1.406175809
ENSMUSG00000031906	Smpd3	-1.3923473	2.06E-05	0.000241183	down	yes	0.368816023	1.130667546	78	72	106	321	225	264	0.353077823	0.317196303	0.436173943	1.319947397	0.943201761	1.128853479
ENSMUSG00000026600	Soat1	-0.865174999	2.06E-05	0.000241183	down	no	9.502815182	17.39210987	3601	3888	4764	7817	7923	7541	8.783441071	9.18204194	10.54296253	17.18674526	17.76211856	17.22746578
ENSMUSG00000019210	Atp6v1e1	-1.005041018	2.07E-05	0.000242099	down	yes	42.95018374	86.30174282	6203	8064	8977	12309	18691	17372	36.07558976	45.41323119	47.36173028	64.48751976	99.86359656	94.55411215
ENSMUSG00000075702	Selenom	-1.121665974	2.12E-05	0.000248058	down	yes	5.701583507	12.5241356	281	486	344	758	872	905	4.506192439	7.581339248	5.017218835	11.00192512	12.91610394	13.65437776
ENSMUSG00000020241	Col6a2	-2.013109757	2.28E-05	0.000263173	down	yes	0.29126038	1.479327851	24	206	91	361	573	747	0.068584824	0.569454392	0.235741925	0.927612432	1.50716274	2.003208383
ENSMUSG00000061666	Gdpd1	-1.575715371	2.28E-05	0.000263765	down	yes	2.711531333	8.280704333	131	214	505	910	1073	666	1.334723	2.111418	4.688453	8.387527	10.083986	6.3706
ENSMUSG00000102037	Bcl2a1a	-1.562070271	2.28E-05	0.000263849	down	yes	5.331751667	15.93872767	100	167	317	478	575	727	2.91168	4.698446	8.385129	12.555692	15.415068	19.845423
ENSMUSG00000004707	Ly9	-1.013286375	2.29E-05	0.000264454	down	yes	21.87431222	44.25523494	2515	2801	4251	7409	7578	5061	18.17136816	19.58342258	27.86814592	48.24026412	50.29909324	34.22634745
ENSMUSG00000022505	Emp2	-1.175670698	2.34E-05	0.000268847	down	yes	0.04611299	0.23006614	24	17	13	72	102	101	0.065950976	0.042277249	0.030110745	0.175406599	0.255782878	0.259008942
ENSMUSG00000035448	Ccr3	-1.665182005	2.37E-05	0.000271756	down	yes	2.288267333	7.474477333	128	412	456	759	808	1757	0.929326	2.912771	3.022705	4.991692	5.421843	12.009897
ENSMUSG00000046805	Mpeg1	-1.022246484	2.38E-05	0.000272571	down	yes	227.725947	462.632538	35147	38597	56601	99946	99585	74961	193.877396	206.104431	283.196014	496.528809	504.495422	386.873383
ENSMUSG00000042357	Gjb5	-2.337879017	2.51E-05	0.000287714	down	yes	0.156942	1.198993	9	9	20	39	72	170	0.111158	0.107607	0.252061	0.477026	0.917241	2.202712
ENSMUSG00000094530	Gm21399	-1.581565734	2.54E-05	0.00029014	down	yes	3.728121667	11.35735733	75	90	131	227	352	347	2.970833	3.470148	4.743384	8.162285	12.917922	12.991865
ENSMUSG00000032374	Plod2	-1.618569489	2.58E-05	0.000293538	down	yes	0.096539542	0.503514775	32	24	14	65	153	159	0.137126622	0.099661861	0.052830144	0.250371036	0.612666312	0.647506976
ENSMUSG00000052485	Tmem171	-2.691954785	2.58E-05	0.000293692	down	yes	0.119800336	1.320324208	0	7	20	70	83	133	0	0.087740943	0.271660065	0.942373359	1.149808048	1.868791219
ENSMUSG00000112023	Lilr4b	-1.084807919	2.61E-05	0.000296626	down	yes	14.5174958	30.90506891	3063	2889	4482	4738	8702	9456	13.42896694	12.26615834	17.85736212	18.74369491	35.1066007	38.86491111
ENSMUSG00000016349	Eef1a2	-2.006121689	2.67E-05	0.000303028	down	yes	0.044747	0.48145	6	7	0	30	44	64	0.067593	0.066648	0	0.304669	0.458614	0.681067
ENSMUSG00000018927	Ccl6	-1.452284693	2.69E-05	0.00030464	down	yes	1235.20776	3380.209176	42494	87184	166774	242730	302754	282761	566.0881079	1124.341174	2015.193998	2912.226049	3704.074735	3524.326744
ENSMUSG00000053522	Lgals7	-2.689093711	2.75E-05	0.000310698	down	yes	0.087500536	1.109206244	8	4	0	25	75	44	0.17966469	0.082836917	0	0.532902256	1.740810742	1.053905735
ENSMUSG00000029234	Tmem165	-1.057107436	2.79E-05	0.000315025	down	yes	25.70648155	53.59697787	2371	2435	3996	4516	6584	7795	21.88511975	21.76106108	33.47326382	37.56509476	55.85015209	67.37568677
ENSMUSG00000071866	Ppia	-1.064656633	2.81E-05	0.000316184	down	yes	150.7730158	315.4768618	26158	24542	18132	35586	58718	56508	178.290733	161.9320624	112.0962519	218.4642012	367.5839147	360.3824695
ENSMUSG00000021508	Cxcl14	-1.311829928	2.83E-05	0.000318222	down	yes	5.358266223	13.450486	388	530	364	688	838	1812	5.069989	6.701081443	4.303728227	8.109438	10.062012	22.180008
ENSMUSG00000029462	Vps29	-0.834498093	2.86E-05	0.000321098	down	no	4.883246076	8.786306549	1203	1165	1597	1981	2436	2953	4.665989123	4.365023208	5.618725897	6.931822976	8.694025426	10.73307124
ENSMUSG00000040158	Tax1bp3	-0.937148664	2.87E-05	0.000321433	down	no	6.018821623	11.61595381	592	678	1117	1511	1575	1660	4.727854014	5.237199193	8.091411662	10.87836552	11.55671662	12.41277929
ENSMUSG00000021114	Atp6v1d	-0.916202171	2.88E-05	0.000322715	down	no	11.01445755	20.87454783	1945	2120	2610	3332	5166	4609	10.09569311	10.65499576	12.29268379	15.58076676	24.64326694	22.39960978
ENSMUSG00000040659	Efhd2	-1.321673093	2.94E-05	0.000327951	down	yes	142.4522753	356.2177023	8778	10851	25656	41852	32590	41454	88.156738	105.488632	233.711456	378.545197	300.594208	389.513702
ENSMUSG00000025512	Chid1	-0.757063895	2.94E-05	0.000328092	down	no	2.186198384	3.763784132	901	1039	1192	1724	1925	1940	1.976641814	2.209034875	2.372918463	3.414100314	3.888856631	3.988395451
ENSMUSG00000041592	Sdk2	-0.903744965	2.97E-05	0.000330243	down	no	0.012068701	0.109671153	12	12	0	100	51	83	0.018509104	0.017697	0	0.138497449	0.071472416	0.119043593
ENSMUSG00000028152	Tspan5	-0.905659944	3.02E-05	0.000335011	down	no	3.847930162	7.296057355	1292	803	1655	2462	2280	2625	4.178245064	2.511453281	4.854092141	7.17241389	6.773266713	7.942491462
ENSMUSG00000026879	Gsn	-1.898495242	3.04E-05	0.000336923	down	yes	22.56905971	84.41572488	1279	1539	6808	11087	9028	16208	9.676827443	11.27458085	46.75577084	75.61746651	62.78747503	114.8422331
ENSMUSG00000031070	Mrgprf	-1.762645243	3.07E-05	0.000339789	down	yes	0.054466552	0.424135461	4	4	8	22	44	62	0.043202974	0.041822952	0.078373731	0.213871311	0.435785207	0.622749865
ENSMUSG00000097675	1700101I11Rik	-1.056141026	3.10E-05	0.000343127	down	yes	3.836997667	8.086443822	269	324	351	764	668	637	3.434332	4.011166	4.065495	8.802045	7.836440467	7.620846
ENSMUSG00000022969	Il10rb	-0.868236605	3.13E-05	0.000345662	down	no	30.07934266	54.99028734	4318	5191	5550	9207	10449	8966	27.09825549	31.54724676	31.59252574	52.05552668	60.24844741	52.66688792
ENSMUSG00000022651	Retnlg	-2.661960419	3.16E-05	0.000348554	down	yes	17.800928	113.1936267	152	206	1111	1625	1281	6408	5.967193	7.831053	39.604538	57.548382	46.237118	235.79538
ENSMUSG00000003873	Bax	-0.922531233	3.19E-05	0.000351328	down	no	37.38112853	70.94315362	2200	2328	3245	4264	4896	6087	33.34176258	34.17014905	44.63147396	58.23774919	68.21117653	86.38053515
ENSMUSG00000022965	Ifngr2	-1.029321756	3.26E-05	0.000358334	down	yes	24.01487003	49.12000455	2492	2820	5252	7608	7280	7355	17.97603649	19.69559707	34.37297655	49.45095426	48.25281678	49.6562426
ENSMUSG00000104000	Gm38335	-2.160201474	3.27E-05	0.000358661	down	yes	0.066621	0.644758	0	9	8	45	71	43	0	0.103517	0.096346	0.537062	0.859462	0.53775
ENSMUSG00000034424	Gcsh	-0.870542194	3.31E-05	0.000362557	down	no	12.23785179	22.45791011	797	831	910	1213	1598	2020	12.05262178	12.1701898	12.49074377	16.53714006	22.22331127	28.61327899
ENSMUSG00000022661	Cd200	-1.265779269	3.37E-05	0.00036863	down	yes	1.740176624	4.324834557	358	243	157	736	664	577	2.545471037	1.666899933	1.0081589	4.73914397	4.370564332	3.864795368
ENSMUSG00000079523	Tmsb10	-1.150389964	3.38E-05	0.000369234	down	yes	284.5261369	631.6956977	9797	14356	24097	32588	39189	38250	183.5725258	260.4294759	409.576409	549.9863612	674.4521123	670.6486197
ENSMUSG00000047881	Rell1	-0.886800016	3.49E-05	0.000380535	down	no	4.755984024	8.879055461	675	672	1080	1629	1715	1344	4.179285847	4.022409155	6.066257071	9.087840977	9.759567483	7.789757924
ENSMUSG00000030272	Camk1	-0.925157337	3.62E-05	0.000391321	down	no	22.92755702	43.62682815	4709	7130	6155	11223	13237	11164	18.83707341	27.61113601	22.33446164	40.4437796	48.64587105	41.79083378
ENSMUSG00000023972	Ptk7	-1.742754158	3.77E-05	0.000405024	down	yes	0.082669	0.511344667	4	27	16	82	102	114	0.020376	0.146343	0.081288	0.410887	0.526255	0.596892
ENSMUSG00000023939	Mrpl14	-0.784555109	3.83E-05	0.000411464	down	no	23.83313635	41.1262883	908	1098	960	1562	1919	1851	22.83435009	26.75373926	21.9113197	35.4016004	44.37600048	43.60126401
ENSMUSG00000001020	S100a4	-1.188159512	3.85E-05	0.000413598	down	yes	542.0330634	1235.214524	7776	12956	21385	32058	30744	35694	318.3570233	513.5363021	794.2058648	1182.180836	1156.073584	1367.389151
ENSMUSG00000025499	Hras	-0.889187623	3.86E-05	0.000414326	down	no	4.692287233	8.775952849	661	728	928	1123	1539	1811	4.207281608	4.494582617	5.374997472	6.458618373	9.030187744	10.83905243
ENSMUSG00000029484	Anxa3	-0.955718708	4.07E-05	0.000434246	down	no	31.42235494	61.03904538	4439	4991	5623	7002	11633	11668	29.11789055	31.69503401	33.45414025	41.38174913	70.10336987	71.63201712
ENSMUSG00000018920	Cxcl16	-1.109754822	4.07E-05	0.000434357	down	yes	17.15514258	37.13814524	1697	1749	3434	6551	5114	3722	13.42805974	13.39265983	24.64470816	46.6894923	37.166387	27.55855642
ENSMUSG00000006360	Crip1	-1.047817465	4.08E-05	0.000434824	down	yes	200.012162	413.6118598	14114	22465	23543	32290	46454	49777	148.0066436	228.0822446	223.9475978	304.976153	447.4301688	488.4292575
ENSMUSG00000040613	Apobec1	-0.919570288	4.10E-05	0.000437152	down	no	40.27314887	76.26790258	3984	3996	6409	9377	8628	10152	35.21105481	34.19839399	51.4099978	74.7007788	70.07865962	84.02426932
ENSMUSG00000032875	Arhgef17	-0.9876548	4.12E-05	0.000438417	down	no	0.029426708	0.156647848	15	8	20	75	54	103	0.031107571	0.017041229	0.040131326	0.149268633	0.109070286	0.211604624
ENSMUSG00000002661	Alkbh7	-0.940021386	4.13E-05	0.000439736	down	no	10.40837979	20.06092222	408	459	547	921	814	1087	9.432593128	10.29263234	11.49991391	19.23599212	17.3405405	23.60623405
ENSMUSG00000022898	Dscr3	-0.86333175	4.17E-05	0.000443069	down	no	16.88121577	30.79281852	2234	2618	3319	4685	5616	5139	14.53668228	16.5015227	19.60544232	27.4788084	33.5923719	31.30727526
ENSMUSG00000021998	Lcp1	-1.079824713	4.23E-05	0.000448951	down	yes	50.68468482	107.2476126	14808	20924	27984	33573	51038	54272	37.24779126	50.95201763	63.85424555	76.06844809	117.9252204	127.7491691
ENSMUSG00000049225	Pdp1	-1.158651737	4.26E-05	0.000450617	down	yes	1.359528215	3.15837768	335	180	289	499	756	689	1.771844244	0.920137377	1.386603023	2.380983087	3.677700966	3.416448986
ENSMUSG00000030842	Lamtor1	-0.953084955	4.33E-05	0.00045784	down	no	46.12448893	89.3909829	4598	6492	8516	13291	12883	13098	34.18914359	46.73844979	57.4458734	89.02749694	87.99952322	91.14592855
ENSMUSG00000024538	Ppic	-2.238784798	4.36E-05	0.000459388	down	yes	0.301332	1.794284333	6	29	17	68	140	107	0.108841	0.518422	0.276733	1.138106	2.38602	1.858727
ENSMUSG00000044986	Tst	-1.48030597	4.50E-05	0.000473035	down	yes	8.166266667	22.963537	168	405	676	1074	1662	859	3.504706	8.192524	12.80157	20.216476	31.894188	16.779947
ENSMUSG00000029153	Ociad2	-1.855715187	4.53E-05	0.000474705	down	yes	0.032112656	0.378156825	5	0	8	24	44	73	0.035140488	0	0.061197481	0.188093374	0.348669791	0.597707309
ENSMUSG00000028463	Car9	-1.671716167	4.53E-05	0.000474705	down	yes	0.805887055	2.78609594	45	107	95	197	277	405	0.466217247	1.065237174	0.886206743	1.822391105	2.614996375	3.92090034
ENSMUSG00000079057	Cyp4v3	-0.865564053	4.55E-05	0.00047597	down	no	13.69457633	25.034434	1929	2146	2797	4262	5076	3699	12.111307	13.042331	15.930091	24.103424	29.273201	21.726677
ENSMUSG00000022037	Clu	-1.629511104	4.64E-05	0.000484689	down	yes	0.880272422	2.933042565	68	142	198	303	364	710	0.458649838	0.943198258	1.238969169	1.883449467	2.31484162	4.600836609
ENSMUSG00000112336	Gm47766	-1.628431556	4.64E-05	0.000484689	down	yes	1.666399333	5.361295	64	53	44	186	174	181	2.053389	1.662669	1.28314	5.423306	5.172269	5.48831
ENSMUSG00000037458	Azin1	-0.797553544	4.66E-05	0.00048632	down	no	6.281790006	10.99251564	1823	1400	1940	2784	3762	2855	6.959484828	5.165154295	6.720730894	9.573978378	13.20095652	10.20261201
ENSMUSG00000006301	Tmbim1	-0.826730744	4.68E-05	0.000487505	down	no	6.42786642	11.47822569	3156	3361	4197	7313	6002	6562	5.956085957	6.140427791	7.187085513	12.43596521	10.40754938	11.5911625
ENSMUSG00000028249	Sdcbp	-1.084257955	4.73E-05	0.000491779	down	yes	46.5713072	98.85645584	12000	11626	18840	20499	39858	32668	41.5543787	38.97601706	59.18352586	63.93592113	126.7822147	105.8512317
ENSMUSG00000036534	Slc38a7	-0.773490907	4.94E-05	0.000510246	down	no	7.113619753	12.23096912	1026	1295	1570	2489	2309	2139	5.903215187	7.22704899	8.210595081	12.9298262	12.22531675	11.5377644
ENSMUSG00000001750	Tcirg1	-0.98505876	4.94E-05	0.000510246	down	no	44.12549488	87.43967614	6347	7932	11835	18938	15078	19399	33.92444326	41.05114865	57.40089273	91.21026974	74.04418494	97.06457374
ENSMUSG00000062309	Rpp25	-2.370899155	4.99E-05	0.000514517	down	yes	0.212508667	1.516493	8	16	16	24	120	150	0.134436	0.259416	0.243674	0.362419	1.840236	2.346824
ENSMUSG00000005057	Sh2b2	-1.583109657	4.99E-05	0.000514517	down	yes	2.374813246	7.314910701	264	359	1109	1369	1334	2681	1.158315575	1.530172469	4.435951695	5.44763595	5.410523017	11.08657314
ENSMUSG00000018398	8-Sep	-0.972227986	5.01E-05	0.000515994	down	no	5.771287467	11.41869108	980	1433	2255	3654	2999	2866	3.840383877	5.443976432	8.029502092	12.922144	10.81008883	10.52384041
ENSMUSG00000001131	Timp1	-2.61780156	5.08E-05	0.000522772	down	yes	1.986861785	12.70944988	16	112	109	170	354	1005	0.429425571	2.884410123	2.646749661	4.109190215	8.732221717	25.2869377
ENSMUSG00000074577	Ripor3	-1.568757901	5.09E-05	0.000523176	down	yes	0.047812162	0.338483599	9	7	14	87	26	86	0.045075994	0.032727201	0.065633291	0.433706425	0.13331451	0.448429861
ENSMUSG00000091479	Gm17035	-1.935454745	5.22E-05	0.000534477	down	yes	2.827001	11.09574	31	32	97	198	214	224	1.739275	1.740105	5.001623	10.164401	11.184934	11.937885
ENSMUSG00000041889	Shisa4	-2.26135303	5.28E-05	0.000540787	down	yes	0.075225222	0.740101406	0	18	7	55	97	96	0	0.165014758	0.060660907	0.479771729	0.866217894	0.874314595
ENSMUSG00000093577	Gm20632	-0.994767464	5.34E-05	0.000545119	down	no	5.269557	10.60023467	426	458	813	977	1083	1448	4.188761	4.360424	7.259486	8.663466	9.791121	13.346117
ENSMUSG00000029059	Fam213b	-0.927478332	5.36E-05	0.000546696	down	no	25.10627008	47.84103253	782	1002	1639	2428	2398	1901	18.18590615	22.55539788	34.57750621	50.89599306	51.26468229	41.36242225
ENSMUSG00000005103	Wdr1	-0.958255311	5.39E-05	0.00054935	down	no	25.66793534	49.96603678	7546	9253	13415	18562	18893	23220	20.26444605	24.0576822	32.68167776	44.91350986	46.61831776	58.36628273
ENSMUSG00000105362	Gm43474	-0.864766314	5.63E-05	0.000570662	down	no	21.47813933	39.19475567	645	604	946	1704	1206	1245	19.898516	18.04278	26.493122	47.413147	34.210545	35.960575
ENSMUSG00000033379	Atp6v0b	-0.90724141	5.66E-05	0.000573512	down	no	97.62428698	183.1775995	6556	9926	9887	16338	18060	16935	76.38566987	111.979574	104.507617	171.5197578	193.3334292	184.6796116
ENSMUSG00000022797	Tfrc	-0.913752976	5.72E-05	0.00057812	down	no	2.75800038	5.284301078	654	573	1035	1254	1340	1869	2.518752166	2.136524276	3.618724698	4.358056833	4.745612533	6.749233869
ENSMUSG00000044881	Coa4	-0.863333277	5.78E-05	0.000580728	down	no	5.472197401	10.03714611	476	631	795	1343	1186	1084	4.325082478	5.54365337	6.547856354	10.99140281	9.898682198	9.221353317
ENSMUSG00000043085	Tmem82	-1.558798879	5.79E-05	0.000581603	down	yes	0.105368851	0.505034019	20	27	9	98	91	90	0.11414334	0.155261203	0.046702011	0.520295759	0.49762604	0.497180257
ENSMUSG00000023186	Vwa5a	-0.807171682	5.80E-05	0.000581711	down	no	15.64480498	27.44990931	3432	2949	3683	5268	6742	6353	16.73299508	13.91223652	16.28918333	23.14771879	30.20448149	28.99752765
ENSMUSG00000040280	Ndufa4l2	-2.983999537	5.84E-05	0.000585094	down	yes	0.026410746	0.900132093	0	0	5	4	68	62	0	0	0.079232239	0.077622776	1.358720933	1.26405257
ENSMUSG00000010830	Kdelr3	-2.662624014	5.88E-05	0.000587428	down	yes	0.090705333	1.107515	3	14	0	30	89	94	0.04265	0.229466	0	0.453824	1.385015	1.483706
ENSMUSG00000020422	Tns3	-1.148076206	5.89E-05	0.000588291	down	yes	2.119373323	4.81853467	727	659	1777	3235	1885	2266	1.552116315	1.361657467	3.444346188	6.226269472	3.699928657	4.529405881
ENSMUSG00000024150	Mcfd2	-0.81549039	5.92E-05	0.000590597	down	no	18.21956423	32.14053259	2085	1749	2427	3222	4130	4112	19.04943527	15.47037345	20.13888396	26.53618325	34.69443839	35.19097613
ENSMUSG00000033213	AA467197	-2.201655081	5.95E-05	0.000593681	down	yes	1.899903644	9.099692077	28	56	228	341	495	657	0.537841479	1.068961414	4.092908041	6.094671206	9.009943945	12.19446108
ENSMUSG00000072235	Tuba1a	-0.951587306	5.99E-05	0.000596434	down	no	56.63445667	109.624402	3611	4078	5791	7028	8381	11514	47.88768	52.353832	69.661858	83.936172	102.074684	142.86235
ENSMUSG00000020605	Hs1bp3	-0.763419601	6.09E-05	0.000605004	down	no	9.004941915	15.35572489	929	1247	1387	2285	2075	1951	7.394825671	9.608619645	10.01138043	16.37826791	15.1625011	14.52640565
ENSMUSG00000032327	Stra6	-1.544574478	6.10E-05	0.000606093	down	yes	0.118170032	0.536441285	12	48	32	127	143	160	0.048407983	0.188269747	0.117832366	0.463783866	0.534788095	0.610751894
ENSMUSG00000025510	Cd151	-0.974598982	6.13E-05	0.000607853	down	no	19.10013104	37.63007949	1897	1666	3385	4122	5454	4521	16.50967106	14.02879798	26.76192407	32.35625251	43.66877062	36.86521533
ENSMUSG00000063065	Mapk3	-1.016994067	6.16E-05	0.000609743	down	yes	59.84242159	121.2053634	3746	5732	8442	13017	11539	12830	39.66235083	58.76617027	81.09874367	124.182542	112.2695307	127.1640176
ENSMUSG00000021003	Galc	-0.767943024	6.25E-05	0.0006182	down	no	2.794110653	4.828207859	1464	2023	1983	3412	3467	2949	2.349759845	3.144178737	2.888393376	4.937484197	5.115104092	4.432035288
ENSMUSG00000090213	Tmem189	-0.950310921	6.40E-05	0.000632583	down	no	57.71905846	111.6231334	7103	6380	11432	19160	15091	15618	52.01242695	45.21610478	75.92864365	126.3720308	101.4932291	107.0041404
ENSMUSG00000023942	Slc29a1	-0.931107043	6.42E-05	0.00063369	down	no	13.67177191	26.15916851	1775	2140	3360	5345	4111	4901	10.56615569	12.30624268	18.14291735	28.67892871	22.49168344	27.30689338
ENSMUSG00000090958	Lrrc32	-1.429368479	6.53E-05	0.000642582	down	yes	0.421488888	1.304519735	98	111	50	244	265	327	0.494035705	0.540207792	0.230223167	1.116652041	1.240284061	1.556623105
ENSMUSG00000020733	Slc9a3r1	-0.911651778	6.55E-05	0.000643909	down	no	79.475914	149.598058	5252	6824	8089	16038	11806	11589	65.236664	82.050476	91.140602	179.424316	134.679459	134.690399
ENSMUSG00000079625	Tm4sf19	-4.371970413	6.66E-05	0.00065408	down	yes	0.409644	10.45264067	65	0	0	718	522	560	1.228932	0	0	12.291946	9.111779	9.954197
ENSMUSG00000022636	Alcam	-0.818001369	6.77E-05	0.000661854	down	no	8.811853082	15.61125824	2625	3134	2449	4529	5480	5174	8.804989998	10.17702616	7.453543091	13.6895679	16.89468405	16.24952276
ENSMUSG00000101188	Eif4a-ps4	-0.866925791	6.79E-05	0.000663004	down	no	62.88423433	114.7689157	3189	3064	3809	4644	7076	7330	62.602535	58.224751	67.825417	82.113556	127.569641	134.62355
ENSMUSG00000033066	Gas7	-0.889059563	6.87E-05	0.00066949	down	no	14.35888407	26.6773979	6857	5444	9166	11950	14907	14445	14.45157972	11.10470499	17.5203675	22.68709282	28.85859792	28.48650296
ENSMUSG00000034641	Cd300ld	-0.986555666	6.94E-05	0.000675808	down	no	57.072287	113.1839577	5092	5136	9786	15176	13347	12435	46.029594	44.942852	80.244415	123.565247	110.811264	105.175362
ENSMUSG00000011148	Adssl1	-0.918205435	7.05E-05	0.00068622	down	no	51.73660984	97.85891554	3414	4506	6389	10227	8505	9238	39.05007324	49.8869725	66.27278377	105.3569531	89.34998864	98.86980491
ENSMUSG00000030695	Aldoa	-0.986817482	7.30E-05	0.000708682	down	no	201.6340441	399.6982208	18463	24913	34256	49319	45978	63430	151.6292554	198.0679917	255.2048853	364.8197773	346.829205	487.4456799
ENSMUSG00000018507	Trpv2	-0.81103094	7.31E-05	0.000709377	down	no	14.41458734	25.36533147	2354	2766	3401	5071	4939	5531	12.54109914	14.26725625	16.43540665	24.34028274	24.17093998	27.58477169
ENSMUSG00000004951	Hspb1	-1.483258095	7.37E-05	0.000714361	down	yes	4.399873543	12.48071972	89	217	301	502	500	754	2.033320199	4.845811516	6.320488915	10.46357481	10.6247308	16.35385357
ENSMUSG00000042272	Sestd1	-0.838818174	7.46E-05	0.000721918	down	no	2.229095738	4.065784235	756	811	1345	1891	2069	1529	1.829827144	1.902971419	2.954488652	4.127346974	4.604207194	3.465798538
ENSMUSG00000028300	3110043O21Rik	-0.846853902	7.49E-05	0.000724136	down	no	3.081958272	5.622988939	602	535	736	886	1381	1271	3.11574883	2.678750326	3.45137566	4.125767198	6.576762248	6.166437371
ENSMUSG00000044217	Aqp5	-1.725325182	7.82E-05	0.000753021	down	yes	0.034760207	0.345590889	0	8	5	24	44	55	0	0.070898875	0.033381747	0.198209999	0.367977062	0.470585607
ENSMUSG00000022013	Dnajc15	-0.707753452	7.87E-05	0.000756854	down	no	3.646849337	6.019574816	1063	938	1117	1636	2044	1680	3.897131669	3.329888214	3.713528128	5.402380857	6.888024972	5.76831862
ENSMUSG00000037636	Slc25a43	-1.349729595	7.90E-05	0.00075936	down	yes	1.228915717	3.286932428	83	90	118	267	272	263	1.103063269	1.158488807	1.425195077	3.220599121	3.340736679	3.299461483
ENSMUSG00000031799	Tpm4	-0.977679837	7.91E-05	0.000759754	down	no	75.03226059	147.8576461	6598	5809	9390	10142	16169	18045	71.61544057	61.03587171	92.44546951	99.14507615	161.1763756	183.2514865
ENSMUSG00000022814	Umps	-0.897166362	7.93E-05	0.000760881	down	no	6.240188853	11.70799553	759	758	1364	1517	1773	2273	5.203167	5.032619096	8.484780462	9.365389442	11.16765494	14.59094221
ENSMUSG00000049339	Retreg2	-0.758961791	8.00E-05	0.000765193	down	no	14.48974817	24.58982778	1781	1690	2253	3860	3002	3236	14.16729064	13.02394909	16.27800478	27.6917831	21.95733401	24.12036622
ENSMUSG00000051234	Rnf7	-0.796912824	8.00E-05	0.000765306	down	no	36.38084261	63.28106388	1827	1925	2616	3534	3755	4185	32.88133138	33.54805982	42.71313662	57.28723898	62.06899842	70.48695424
ENSMUSG00000063954	Hist2h2aa2	-1.056095496	8.03E-05	0.000767587	down	yes	18.28986167	38.137975	329	314	640	826	910	1013	14.88865	13.727067	26.253868	33.665714	37.838642	42.909569
ENSMUSG00000030218	Mgp	-2.77327746	8.18E-05	0.000779712	down	yes	0.073240372	1.084373849	12	0	0	40	62	76	0.219721116	0	0	0.700336451	1.140922806	1.41186229
ENSMUSG00000037966	Ninj1	-0.906798447	8.40E-05	0.000798094	down	no	146.9007469	275.508796	9015	8188	13231	18314	17323	23376	137.2580795	120.686802	182.7573592	251.1788567	242.2894965	333.0580347
ENSMUSG00000106755	Tpi-rs11	-1.647445261	8.42E-05	0.000799788	down	yes	4.243109	13.506022	43	50	83	161	216	196	3.280942	3.677948	5.770437	11.143743	15.293981	14.080342
ENSMUSG00000029359	Tesc	-1.792144267	8.59E-05	0.00081404	down	yes	1.30904373	4.779930678	74	100	102	230	164	641	1.095254783	1.446856539	1.385019868	3.098390947	2.247654503	8.993746583
ENSMUSG00000031762	Mt2	-1.541235734	8.64E-05	0.000816523	down	yes	15.42073391	45.07211653	151	347	719	764	1267	1578	6.131031956	13.63287167	26.49829812	27.91625326	47.29477593	60.0053204
ENSMUSG00000039530	Tusc3	-0.913529321	8.71E-05	0.000821665	down	no	5.492316365	10.43395502	734	970	768	1044	2030	1811	5.103313812	6.528617768	4.845017515	6.53293926	12.97637547	11.79255033
ENSMUSG00000031700	Gpt2	-1.247210289	8.84E-05	0.000832765	down	yes	0.434191154	1.168073421	92	104	129	227	290	386	0.385355693	0.425758116	0.491459652	0.85787933	1.120511797	1.525829137
ENSMUSG00000116358	AC161165.4	-0.845189054	8.84E-05	0.000832765	down	no	21.605906	38.89466333	723	1103	714	1801	1458	1525	19.215736	28.385197	17.216785	43.128036	35.605785	37.950169
ENSMUSG00000093553	Gm20633	-0.983065565	8.90E-05	0.000838008	down	no	4.457333333	8.908303667	379	488	808	1043	991	1407	3.196652	3.986644	6.188704	7.930285	7.681253	11.113373
ENSMUSG00000076036	Gm22133	-1.006684549	8.91E-05	0.000838416	down	yes	7526.585612	15123.18099	22991	47323	37620	69591	76670	78792	5043.664062	10050.19043	7485.902344	13749.76563	15447.24219	16172.53516
ENSMUSG00000086801	Gm15943	-1.518604139	8.97E-05	0.000842904	down	yes	0.249915667	0.902556333	41	60	25	181	158	134	0.252637	0.359022	0.138088	1.018741	0.905159	0.783769
ENSMUSG00000027199	Gatm	-1.383058254	9.02E-05	0.000846576	down	yes	2.478994669	6.626551393	166	233	601	783	818	1114	1.313817211	1.7940302	4.329136595	5.607895319	5.975627165	8.296131696
ENSMUSG00000026509	Capn2	-0.856219506	9.04E-05	0.000847552	down	no	19.59079378	35.5460144	4248	5079	7095	10809	9788	10238	16.00230686	18.52286573	24.24720875	36.67906966	33.87129446	36.08767906
ENSMUSG00000021504	B4galt7	-0.761907976	9.27E-05	0.000866871	down	no	7.246382629	12.35749436	825	815	1131	1584	1402	1904	6.793212256	6.495496692	8.450438938	11.75986017	10.6228949	14.689728
ENSMUSG00000085457	1110046J04Rik	-1.373943165	9.32E-05	0.000870531	down	yes	0.308761001	0.959418517	45	52	45	164	162	134	0.302352749	0.344767306	0.279162949	1.009362702	1.01464169	0.854251159
ENSMUSG00000031447	Lamp1	-0.92215223	9.44E-05	0.000878967	down	no	556.6369755	1054.883209	46618	70145	79693	121151	142761	121629	416.7263344	607.0104286	646.1741635	975.3648345	1172.030638	1017.254156
ENSMUSG00000030770	Parva	-0.988355753	9.44E-05	0.000878967	down	no	0.026170594	0.150312694	12	16	8	32	76	101	0.026054387	0.035402218	0.017055176	0.067002581	0.163546916	0.220388586
ENSMUSG00000056069	Fam105a	-0.861711642	9.54E-05	0.000888112	down	no	9.656589324	17.62960568	1028	1113	1836	2248	2127	3100	7.897898882	8.274011162	12.79785793	15.56859778	15.01175483	22.30846444
ENSMUSG00000003062	Stard3nl	-0.792834517	9.60E-05	0.000892956	down	no	4.155693529	7.272882556	807	1049	1220	1473	2253	1843	3.437402704	4.322365069	4.707312812	5.647539224	8.824853673	7.346254773
ENSMUSG00000046323	Dppa3	-2.257738096	9.67E-05	0.000899149	down	yes	0.964820071	4.992407133	10	29	79	133	269	207	0.253008808	0.733798291	1.907653113	3.198687315	6.611335163	5.167198923
ENSMUSG00000033295	Ptprf	-1.213482679	9.89E-05	0.00091688	down	yes	0.120017724	0.410213978	50	26	71	149	167	199	0.129619387	0.064611492	0.165822292	0.347693066	0.399705439	0.483243429
ENSMUSG00000055401	Fbxo6	-0.747824784	0.000101634	0.000940545	down	no	13.27739888	22.36411781	990	1367	1514	2474	2269	2021	10.69361687	14.30644448	14.83213528	24.0991085	22.54783783	20.44540711
ENSMUSG00000040713	Creg1	-0.864241495	0.000101981	0.000943146	down	no	66.92067642	121.9032557	6536	8551	5534	12711	12961	13654	66.16312239	83.78830518	50.81060168	115.8849542	120.4978515	129.3269614
ENSMUSG00000021771	Vdac2	-0.849363604	0.000103173	0.000951153	down	no	26.2521373	47.37880357	4702	5618	6147	7960	10640	12202	23.5642747	27.25161428	27.94052293	35.93121205	48.97733327	57.2278654
ENSMUSG00000032786	Alas1	-1.019535382	0.000103245	0.000951153	down	yes	6.940286268	14.17253281	1453	1753	2463	3508	2627	5788	5.616895636	6.566396192	8.637566976	12.22243284	9.33631605	20.95884954
ENSMUSG00000017188	Coa3	-0.733427361	0.000103482	0.000952722	down	no	42.260774	70.32835133	1402	1780	1736	2435	2987	3080	37.817524	46.484322	42.480476	59.186966	74.033592	77.764496
ENSMUSG00000030605	Mfge8	-1.655322312	0.000103825	0.000955272	down	yes	16.79088423	53.10519679	4366	4982	784	11584	10826	11658	22.22006472	24.55259433	3.599993651	53.13489552	50.63805072	55.54264412
ENSMUSG00000003812	Dnase2a	-0.850922346	0.000105399	0.000967891	down	no	19.29089606	34.87446087	3682	5138	4847	10546	7369	7829	16.320658	22.05718852	19.49484167	42.1212011	30.01748491	32.4846966
ENSMUSG00000006931	P3h4	-1.757706137	0.000106752	0.000977812	down	yes	0.352445	1.429988139	36	38	28	77	127	220	0.387004	0.40105	0.269281	0.755582	1.275861417	2.258521
ENSMUSG00000022817	Itgb5	-2.196564955	0.000106971	0.000978568	down	yes	13.02191901	60.04912194	524	605	4837	10248	7524	9827	3.717369875	4.157908845	31.1904783	65.62737016	49.13907219	65.38092346
ENSMUSG00000036438	Calm2	-0.887593707	0.000108775	0.000993806	down	no	186.2002794	344.5718665	10723	11830	13338	16839	27556	24527	174.7554517	186.6596699	197.1857167	247.1860009	412.4971383	374.0324603
ENSMUSG00000028459	Cd72	-0.693266618	0.000109721	0.001001167	down	no	10.06522248	16.33656021	1382	1416	1741	2578	2540	2534	9.631058183	9.551246088	11.01336316	16.19020392	16.27553706	16.54393966
ENSMUSG00000061175	Fnip2	-0.890258538	0.000109946	0.001002586	down	no	4.756440886	8.901453256	1301	1462	2516	4083	3375	2748	3.714275698	4.04242762	6.512619341	10.50595898	8.852733009	7.345667778
ENSMUSG00000025287	Acot9	-0.828045681	0.000110272	0.001004919	down	no	10.48941067	18.69915717	845	985	1319	1390	2310	2099	8.8783573	10.02232597	12.56754875	13.15173269	22.30537023	20.6403686
ENSMUSG00000010307	Tmem86a	-1.443264813	0.000111053	0.001011398	down	yes	42.03188964	114.4715895	1423	2737	6484	13109	8831	7680	18.01949855	33.55836191	74.51780847	149.6014604	102.7673798	91.04592846
ENSMUSG00000054510	Gm14461	-2.273720475	0.000116663	0.001057781	down	yes	0.241021757	1.549074029	7	15	40	85	218	76	0.071144014	0.183642922	0.468278334	1.019978867	2.675724943	0.951518276
ENSMUSG00000021996	Esd	-0.90038828	0.000116947	0.001059689	down	no	28.47328796	53.2339928	3725	3986	4903	5354	9078	9971	26.4439737	27.3968848	31.57900538	34.23732594	59.21128787	66.25336458
ENSMUSG00000050910	Cdr2l	-1.652438725	0.000119459	0.001079722	down	yes	0.146437	0.674710667	32	30	8	98	144	101	0.206383	0.186109	0.046819	0.565638	0.850354	0.60814
ENSMUSG00000038193	Hand2	-1.797002586	0.000121244	0.001093098	down	yes	0.11641	0.652019333	9	16	13	32	102	76	0.081371	0.157149	0.11071	0.289227	0.950314	0.716517
ENSMUSG00000040263	Klhdc4	-0.835710174	0.000121329	0.001093184	down	no	9.224407499	16.54159985	1069	1515	1944	2209	2998	3164	6.879973286	9.435092768	11.35815644	12.81429598	17.73745468	19.0730489
ENSMUSG00000013160	Atp6v0d1	-0.874023686	0.00012231	0.001098565	down	no	99.16109724	181.822501	5567	8317	9581	13321	15633	15549	74.22951391	107.3661762	115.8876016	159.9892806	191.4666048	194.0116177
ENSMUSG00000025511	Tspan4	-0.783355827	0.00012247	0.001099318	down	no	26.72924357	46.07660817	2678	2813	2101	4474	4195	5040	29.38391462	29.89169104	20.91212505	44.19580888	42.28791134	51.7461043
ENSMUSG00000025371	Chmp6	-0.672150304	0.000122583	0.00109964	down	no	13.43195266	21.46243846	1511	1245	1530	2605	2292	2250	14.84144332	11.82495835	13.62945631	23.04128909	20.68158694	20.66443935
ENSMUSG00000031162	Gata1	-1.88885073	0.000123311	0.001105482	down	yes	0.71261996	2.909457485	65	68	98	163	147	654	0.624437234	0.642743528	0.870679117	1.426092826	1.319114072	5.983165557
ENSMUSG00000026958	Dpp7	-0.949731603	0.000123562	0.001107039	down	no	13.47654603	26.12327908	1786	2780	1296	3871	4175	3875	12.77515861	19.25247903	8.402000466	24.95340434	27.45727651	25.95915638
ENSMUSG00000000149	Gna12	-1.047570668	0.000124028	0.001110526	down	yes	23.11350367	47.88338567	2191	3013	5290	9777	6633	6012	15.336782	20.416182	33.587547	61.636497	42.642738	39.370922
ENSMUSG00000020402	Vdac1	-0.781744815	0.000125374	0.001121878	down	no	43.60792455	75.04305073	4338	5261	5410	7791	9011	10027	39.57557071	46.46728198	44.78092097	64.02258411	75.50274351	85.60382457
ENSMUSG00000015247	Nipsnap3b	-0.734787096	0.000125993	0.00112567	down	no	14.78779722	24.67555553	1003	1003	1277	1472	2104	2104	14.20821556	13.74932906	16.40584705	18.77348427	27.36643916	27.88674316
ENSMUSG00000030725	Lipt2	-1.139931712	0.000127256	0.001135175	down	yes	2.275982333	5.135966333	158	174	165	327	401	439	2.26925	2.409274	2.149423	4.222817	5.283546	5.901536
ENSMUSG00000044017	Adgrd1	-1.404952949	0.000129435	0.001152463	down	yes	0.222661192	0.754436346	50	91	106	167	219	469	0.141812179	0.252474485	0.273696913	0.429835396	0.576456613	1.257017031
ENSMUSG00000001891	Ugp2	-0.854120656	0.000129814	0.001155122	down	no	14.52368481	26.33460075	2035	2051	1738	2496	4503	4018	15.84230315	15.45490825	12.27384304	17.5108768	32.20936115	29.28356429
ENSMUSG00000047843	Bri3	-0.867056501	0.000130761	0.001162824	down	no	76.71804799	140.0113385	3917	6396	6347	10792	11384	9380	56.81313227	89.82693789	83.5140738	141.0171322	151.6763815	127.3405018
ENSMUSG00000019433	Gipc1	-0.764038417	0.000134706	0.001195679	down	no	27.63121598	46.99419684	1722	2255	2306	3657	3321	4118	23.8070403	30.17916468	28.90744297	45.53019354	42.1804404	53.27195659
ENSMUSG00000032540	Abhd5	-0.814553222	0.000140211	0.001236889	down	no	3.614486322	6.432865491	728	821	1304	1403	1871	1956	2.918229281	3.180669853	4.744559832	5.063980232	6.890707855	7.343908386
ENSMUSG00000042770	Hebp1	-1.100230279	0.000141131	0.001242717	down	yes	1.855250068	4.091839307	194	378	340	511	784	781	1.24146407	2.346055188	1.978230947	2.957162689	4.623406871	4.694948361
ENSMUSG00000035439	Haus8	-0.794631137	0.00014254	0.001252813	down	no	4.770944475	8.349304987	768	1162	1409	1743	1990	2289	3.459460105	5.081905757	5.771467562	7.096240979	8.264393701	9.687280279
ENSMUSG00000024397	Aif1	-1.393979546	0.000144447	0.001268025	down	yes	8.041725246	21.29666559	270	332	1058	1258	2051	1155	4.20607564	4.993720915	14.92537918	17.66944102	29.3617222	16.85883355
ENSMUSG00000001025	S100a6	-0.890351121	0.000144769	0.00127007	down	no	258.8984555	479.9865822	13731	13344	19577	24137	27784	37480	240.1614497	225.9442219	310.5896948	380.226845	446.3358721	613.3970296
ENSMUSG00000091971	Hspa1a	-1.507274237	0.000145568	0.0012763	down	yes	6.098367667	17.520251	352	406	1682	1916	2360	2811	2.832124	3.16751	12.295469	13.904352	17.461872	21.194529
ENSMUSG00000087260	Lamtor5	-0.714181552	0.000145977	0.001279103	down	no	48.48511221	79.60641564	1625	1956	2052	2725	3522	3359	43.9424232	51.19029983	50.32261359	66.35914018	87.46940355	84.99070319
ENSMUSG00000040522	Tlr8	-0.84399879	0.000146215	0.001280411	down	no	5.228188664	9.464197735	707	597	1183	1517	1736	1394	4.704798117	3.841840138	7.137927738	9.094044653	10.61118534	8.687363207
ENSMUSG00000022358	Fbxo32	-0.968468942	0.000146866	0.00128532	down	no	2.690465	5.360278333	883	928	635	2122	2079	932	3.023473	3.076308	1.971614	6.549296	6.543117	2.988422
ENSMUSG00000047090	Tmem198b	-0.862274524	0.000148817	0.001298436	down	no	5.397418259	9.89376831	699	729	965	1573	1013	1956	4.963703406	5.012996635	6.215554735	10.06921901	6.606758081	13.00532784
ENSMUSG00000020100	Slc29a3	-0.793290241	0.000149208	0.001300785	down	no	9.499656064	16.53641829	2250	1995	3062	5229	3818	4163	9.216716841	7.907893808	11.37435754	19.29398067	14.36284535	15.95242885
ENSMUSG00000049866	Arl4c	-0.925957528	0.000149267	0.001300785	down	no	9.647312617	18.41935623	1780	1801	3445	4909	3629	5278	7.746558626	7.591214916	13.60416431	19.2487871	14.50906633	21.50021525
ENSMUSG00000030680	Pagr1a	-2.765383716	0.000150565	0.001310498	down	yes	0.168277265	1.724094433	27	1	5	50	85	202	0.43809328	0.013023	0.053715515	0.737787845	1.296881462	3.137613993
ENSMUSG00000013701	Timm23	-0.745172869	0.000150996	0.00131266	down	no	22.71340677	38.13926444	1503	1695	2153	2475	3309	3509	20.08153311	21.93681024	26.12187698	29.82924465	40.65680518	43.93174349
ENSMUSG00000024121	Atp6v0c	-1.05771225	0.000151447	0.001315779	down	yes	103.7915618	216.1635806	8502	15904	22243	28739	33417	37629	60.05563625	108.7777185	142.5413307	182.8767323	216.8541752	248.7598343
ENSMUSG00000035473	Galm	-0.976498631	0.000152128	0.0013209	down	no	3.593334069	7.167314763	279	384	517	746	971	712	2.687841943	3.577058679	4.515101585	6.479086401	8.602542021	6.420315865
ENSMUSG00000095419	Gm14328	-2.199893152	0.000152678	0.00132407	down	yes	0.627558333	3.242732667	5	13	18	57	69	56	0.263041	0.691317	0.928317	2.987722	3.700489	3.039987
ENSMUSG00000029156	Sgcb	-1.046530082	0.000152825	0.001324544	down	yes	1.456250483	3.114522318	281	302	187	485	689	551	1.653753831	1.719583167	0.995414452	2.575520297	3.728223788	3.039822868
ENSMUSG00000040562	Gstm2	-2.229127225	0.000159952	0.001375736	down	yes	0.210706548	1.356748448	5	36	9	76	97	141	0.051842199	0.480030843	0.100246601	0.963770192	1.252317155	1.854157996
ENSMUSG00000085731	Gm16229	-1.063712109	0.000159978	0.001375736	down	yes	9.680117667	20.34340967	473	287	823	1334	900	1195	9.167669	5.391934	14.48075	23.307199	16.039213	21.683817
ENSMUSG00000028883	Sema3a	-0.894016936	0.000160911	0.001381271	down	no	0.012680998	0.109399962	0	12	12	30	91	88	0	0.019608168	0.018434825	0.045257941	0.144056069	0.138885877
ENSMUSG00000022303	Dcstamp	-2.1152137	0.000161347	0.001383361	down	yes	0.093472498	0.738227701	17	16	0	57	88	128	0.142543533	0.137873959	0	0.447769118	0.715271999	1.051641986
ENSMUSG00000066621	Tecpr1	-0.879607939	0.000161477	0.001383646	down	no	4.922593014	9.140944508	2526	2892	2846	7607	4252	4176	4.716621546	5.230586766	4.82057073	12.81652757	7.299026127	7.307279823
ENSMUSG00000030047	Arhgap25	-0.792198371	0.000167133	0.001427845	down	no	19.3709207	33.61801197	3883	2944	4465	8017	5799	6585	20.92602518	15.35756943	21.8291675	38.931461	28.71066428	33.21191062
ENSMUSG00000024486	Hbegf	-1.513905886	0.000168129	0.001435505	down	yes	0.370711	1.244266667	40	41	34	96	130	177	0.40241	0.399441	0.310282	0.862177	1.202978	1.667645
ENSMUSG00000078713	Tomm5	-1.387196718	0.0001685	0.001437812	down	yes	24.31339976	63.75811351	455	1780	523	2252	2774	2536	12.47563909	47.46320873	13.00135148	55.82328972	70.14643467	65.30461616
ENSMUSG00000035561	Aldh1b1	-0.999594032	0.00017141	0.001459173	down	no	3.581577333	7.261083	237	397	455	854	656	773	2.461626	3.994087	4.289019	7.997345	6.267643	7.518261
ENSMUSG00000028751	Pla2g2e	-2.713190459	0.000175476	0.001492012	down	yes	0.089566286	1.143119315	0	0	12	33	62	51	0	0	0.268698859	0.744961889	1.466125221	1.218270835
ENSMUSG00000026566	Mpzl1	-1.338358667	0.00017594	0.001495077	down	yes	0.059517062	0.303360389	11	4	14	41	51	59	0.067359869	0.025735537	0.085455782	0.236283336	0.306756028	0.367041802
ENSMUSG00000032612	Usp4	-0.838076196	0.000176137	0.001495863	down	no	12.73757105	22.84927309	3869	4018	6660	9915	7944	9103	10.71362762	10.7680295	16.73105603	24.73885352	20.2102311	23.59873464
ENSMUSG00000021823	Vcl	-0.736077805	0.0001764	0.001497165	down	no	7.773696463	13.01475455	2703	2351	3323	4675	4571	5311	7.885615668	6.641446316	8.794027406	12.29094611	12.25100854	14.50230899
ENSMUSG00000038366	Lasp1	-0.885690976	0.000176851	0.001499258	down	no	31.9849567	59.181749	6747	8569	12159	20530	14413	17641	24.82787232	30.52939184	40.59760593	68.06401137	48.72558442	60.75565122
ENSMUSG00000056201	Cfl1	-0.869021075	0.000176972	0.001499403	down	no	492.6728831	899.9118162	37703	50220	65247	88597	91516	108944	382.9945878	493.8509288	601.1731328	810.5498092	853.7724344	1035.413205
ENSMUSG00000026547	Tagln2	-0.837302416	0.000177327	0.001501526	down	no	354.5378533	633.5336487	26804	38816	31124	54837	58964	66209	307.8426776	431.5574023	324.2134801	567.2020233	621.9476311	711.4512917
ENSMUSG00000024535	Snx24	-0.880868459	0.00017842	0.001508993	down	no	4.346509646	8.088174082	360	339	375	702	762	619	4.555476969	4.16853797	4.315514	8.023709505	8.884169081	7.356643661
ENSMUSG00000021361	Tmem14c	-0.822251034	0.000179324	0.001514855	down	no	73.29402033	129.6725693	2182	2771	3904	4877	5715	5589	57.074726	70.174591	92.632744	114.910927	137.313629	136.793152
ENSMUSG00000090877	Hspa1b	-1.468330737	0.000179752	0.001517574	down	yes	5.367689	15.02918033	396	262	1366	1430	2125	2188	3.377408	2.161727	10.563932	10.985046	16.64452	17.457975
ENSMUSG00000030161	Gabarapl1	-0.761875829	0.00017987	0.001517676	down	no	23.25388729	39.50104601	1744	2266	2135	4383	3241	3264	20.71533674	26.04981732	22.99650781	46.87650789	35.35345303	36.27317712
ENSMUSG00000024425	Ndfip1	-0.765104818	0.000181669	0.00153106	down	no	121.9201967	207.2725273	4278	4624	6033	8569	9851	7931	109.978081	115.094231	140.688278	198.421997	232.601746	190.793839
ENSMUSG00000024190	Dusp1	-1.465182617	0.000181801	0.001531268	down	yes	46.71546622	129.1567612	10225	2475	3517	12192	23227	12177	90.65555665	21.22113512	28.26970688	97.34507319	189.1213867	101.0038237
ENSMUSG00000062753	AI413582	-0.72016425	0.000184146	0.001550113	down	no	20.300151	33.5065881	1053	1344	1336	1658	2250	2481	17.99015252	22.20922235	20.70107814	25.52004411	35.33347662	39.66624356
ENSMUSG00000070323	Mmp27	-2.094844446	0.000187256	0.001574447	down	yes	1.51212973	6.786697419	78	323	33	553	983	519	0.842713716	3.375908429	0.317767046	5.379323253	9.744148349	5.236620653
ENSMUSG00000029233	Srd5a3	-0.733842855	0.000187705	0.001576372	down	no	9.661238641	16.13355519	1693	2212	1992	3495	3871	2898	8.696420474	11.00551244	9.281783003	16.18417258	18.27946442	13.93702856
ENSMUSG00000018567	Gabarap	-0.854979393	0.000188548	0.001581044	down	no	191.9111167	347.1968278	11359	16567	18747	25515	31869	30010	147.2788879	207.9503634	220.5040989	297.9686609	379.5320883	364.0897342
ENSMUSG00000035778	Ggta1	-1.13427995	0.000188592	0.001581044	down	yes	3.127335321	6.98429079	509	339	1127	1277	1266	1949	2.565034736	1.648959178	5.168012049	5.821973733	5.891173345	9.239725293
ENSMUSG00000038141	Tmem181a	-0.71031066	0.000188875	0.001582493	down	no	3.487208295	5.769233802	728	945	1094	1522	1446	1769	2.889174286	3.631528812	3.940921787	5.448497102	5.279745977	6.579458325
ENSMUSG00000029343	Crybb1	-1.824482176	0.000189164	0.001583065	down	yes	0.651230595	2.560707466	16	28	43	103	153	90	0.37030479	0.655534636	0.927852359	2.250661632	3.399046227	2.032414538
ENSMUSG00000017652	Cd40	-0.687309543	0.00019164	0.001600053	down	no	12.17673034	19.66894554	1636	1628	2206	3223	3262	2687	11.46608917	11.04065051	14.02345133	20.3615329	21.01951318	17.62579055
ENSMUSG00000000555	Itga5	-1.257795797	0.000192592	0.001605193	down	yes	11.21318231	26.95322528	1261	1607	4551	6990	4819	6375	6.106577279	7.530408237	20.00256142	30.50886185	21.44469647	28.90611753
ENSMUSG00000037060	Cavin3	-2.138082114	0.000193397	0.001610033	down	yes	0.805286333	3.884857667	60	97	16	102	357	418	0.861744	1.345482	0.208633	1.321432	4.71272	5.620421
ENSMUSG00000018965	Ywhah	-0.926127731	0.000195234	0.001619684	down	no	60.80726691	115.6341	6978	8139	14819	20044	18486	20071	44.97747077	50.79339314	86.65093681	116.3848966	109.4506797	121.0667237
ENSMUSG00000049643	2310022A10Rik	-0.85364879	0.000196557	0.001628779	down	no	9.082981532	16.494249	1385	1790	2575	4554	3167	3091	6.916945985	8.655195123	11.67680349	20.49615365	14.53795664	14.44863672
ENSMUSG00000015839	Nfe2l2	-0.914680941	0.000196784	0.001629715	down	no	26.59762198	50.22907857	3388	3258	6755	8460	9634	7969	21.33478323	19.86493701	38.59314571	47.99088668	55.73377503	46.96257398
ENSMUSG00000068523	Gng5	-0.773664875	0.000200146	0.001654693	down	no	40.46668704	69.2530996	4103	5234	5371	7169	9994	8970	35.47231358	43.80326963	42.12447792	55.83218025	79.36506014	72.5620584
ENSMUSG00000028458	Tesk1	-0.75857695	0.00020084	0.001659477	down	no	10.46698152	17.77744142	1795	1690	2645	4032	3544	3216	9.670080941	8.807963531	12.92290008	19.57492105	17.53972007	16.21768313
ENSMUSG00000060802	B2m	-0.928626653	0.000201463	0.001663662	down	no	2066.341268	3933.29484	68116	89073	75629	123125	216112	122926	1894.001709	2397.610596	1907.411499	3083.294189	5518.692383	3197.897949
ENSMUSG00000107002	0610012G03Rik	-0.78307195	0.000202471	0.001671024	down	no	39.413686	67.89479833	1817	2739	2953	4171	4436	4788	30.058998	43.863083	44.318977	62.154007	67.404274	74.126114
ENSMUSG00000070394	Tmem256	-0.779456486	0.000203364	0.001675716	down	no	30.62537961	52.63962528	1058	1673	1736	2216	2899	2826	22.8446289	35.0091679	34.02234202	43.14032003	57.59809144	57.18046436
ENSMUSG00000031532	Saraf	-0.705263122	0.000207515	0.001702855	down	no	32.49861265	53.05014725	3734	4232	4538	6822	7312	7094	30.46278868	33.44101263	33.59203664	50.15230494	54.81739717	54.18073964
ENSMUSG00000051579	Tceal8	-0.989374066	0.000207896	0.001705012	down	no	3.963172867	7.966712345	343	542	453	599	1197	988	3.191361686	4.88678453	3.811372385	5.025019966	10.25436461	8.620752461
ENSMUSG00000032334	Loxl1	-2.147343438	0.000215246	0.001756248	down	yes	0.253887	1.467759333	4	56	52	131	185	343	0.028857	0.391503	0.341301	0.85248	1.228683	2.322115
ENSMUSG00000027423	Snx5	-0.794324359	0.000216144	0.001762578	down	no	49.12144347	85.26302641	8358	7939	10702	13801	19683	15161	47.83139286	43.98408692	55.54885061	71.13480748	103.4603222	81.19394952
ENSMUSG00000026837	Col5a1	-1.445279662	0.000218431	0.001780214	down	yes	0.092141575	0.423231495	8	45	53	125	137	230	0.021818966	0.120880062	0.133725698	0.315056682	0.35212031	0.602517492
ENSMUSG00000029198	Grpel1	-0.650995472	0.000218656	0.001781033	down	no	11.79705467	18.58136567	1864	1769	1815	2567	3013	3363	12.630777	11.602524	11.157863	15.667389	18.750738	21.32597
ENSMUSG00000046519	Golph3l	-1.009530082	0.000225336	0.001831285	down	yes	8.568799843	17.35250664	1350	513	1336	1701	2990	2042	11.35280811	4.171078654	10.18251277	12.88253085	23.1017877	16.07320136
ENSMUSG00000045752	Tssc4	-0.864693881	0.000227776	0.001849024	down	no	5.638900654	10.35026977	378	499	503	731	867	1016	4.8497511	6.209562551	5.857388312	8.494740163	10.26738782	12.28868134
ENSMUSG00000096957	E230013L22Rik	-1.172459596	0.000229477	0.001861774	down	yes	4.335641	9.897741333	216	239	622	853	871	788	2.773628	2.970618	7.262677	9.896316	10.302209	9.494699
ENSMUSG00000100838	Gm29094	-2.132920336	0.000230951	0.001870561	down	yes	1.269529	5.906814667	10	24	81	216	170	152	0.344025	0.822057	2.642505	6.99609	5.60914	5.115214
ENSMUSG00000049969	Plekhf2	-0.740083334	0.000231788	0.00187628	down	no	11.50029369	19.27564941	1481	1159	1966	2230	3010	2755	11.65289099	8.823065872	14.02492423	15.79949639	21.74794163	20.27951019
ENSMUSG00000081221	Gm14760	-0.820850264	0.000234711	0.001895664	down	no	126.1770757	222.9617307	4023	5357	7284	9534	9596	11272	96.274475	124.128746	158.128006	205.524841	210.938232	252.422119
ENSMUSG00000029189	Sel1l3	-1.127038454	0.000235907	0.001903149	down	yes	1.864118257	4.189829323	701	1304	380	2112	1409	2122	1.695342123	3.061579028	0.835433618	4.613796207	3.137890285	4.817801476
ENSMUSG00000112148	Lilrb4	-0.970154917	0.000242311	0.001945511	down	no	29.486471	57.86140403	5910	5140	9337	8494	15789	16899	26.99790003	22.7366573	38.72485568	34.97363352	66.30910965	72.30146892
ENSMUSG00000047205	Dusp18	-1.19767199	0.000243146	0.001950545	down	yes	0.443844333	1.147411667	91	103	76	228	200	298	0.466486	0.513289	0.351758	1.056852	0.946406	1.438977
ENSMUSG00000057130	Txnl4a	-0.837555599	0.000243856	0.001953026	down	no	5.564787307	10.02308694	520	569	506	715	1049	1223	5.674448768	6.005102114	5.014811039	7.035598587	10.52376198	12.50990025
ENSMUSG00000049521	Cdc42ep1	-1.580492321	0.000244276	0.001955298	down	yes	0.103568	0.508814667	15	5	16	40	67	71	0.13965	0.03617	0.134884	0.335831	0.574309	0.616304
ENSMUSG00000085611	Ap3s1-ps1	-1.313560088	0.000244994	0.001958858	down	yes	3.571266667	9.025085	93	78	102	194	251	270	3.823298	3.101456	3.789046	7.180739	9.484819	10.409697
ENSMUSG00000030225	Dera	-0.65893949	0.000246958	0.00197127	down	no	3.150105214	5.031661155	1001	1009	1372	1598	1937	2054	2.933064958	2.866306618	3.650944064	4.224858952	5.226413611	5.6437109
ENSMUSG00000040822	1700123O20Rik	-0.738822013	0.000247517	0.001974631	down	no	8.279455575	13.8837416	667	636	806	1143	1537	997	8.221873273	7.587992776	9.028500676	12.70117304	17.42876909	11.52128267
ENSMUSG00000019487	Trip10	-0.828952864	0.000249754	0.001987885	down	no	4.307623904	7.729683495	469	483	874	1148	1161	1062	3.497872432	3.488656781	5.936342498	7.754306446	7.986185975	7.448558064
ENSMUSG00000037411	Serpine1	-1.535996896	0.00024987	0.001987885	down	yes	1.717879132	5.171644838	125	176	599	590	921	1219	0.76221588	1.043893248	3.347528268	3.271815856	5.214787707	7.02833095
ENSMUSG00000031007	Atp6ap2	-0.793967309	0.000249871	0.001987885	down	no	27.10123123	47.06246956	2742	2757	3852	4375	6939	5501	25.03435688	24.36419104	31.90514578	35.98141445	58.20287368	47.00312054
ENSMUSG00000005873	Reep5	-0.804738291	0.000254398	0.002022773	down	no	45.96549967	80.36854533	4241	5738	7601	9938	10836	10986	35.036442	45.895702	56.964355	73.950111	82.227806	84.927719
ENSMUSG00000031097	Tnni2	-1.191325577	0.000256047	0.002033633	down	yes	1.989771053	4.672252811	121	145	130	295	396	271	1.896781088	2.217566787	1.854965283	4.203034705	5.793657789	4.020065939
ENSMUSG00000087366	Junos	-1.45961085	0.000256761	0.002037047	down	yes	1.100795819	3.202598771	102	108	406	657	542	610	0.580004073	0.593687841	2.128695543	3.433352417	2.878054175	3.296389722
ENSMUSG00000023349	Clec4n	-2.243358162	0.000258048	0.002044996	down	yes	3.993445255	19.28237913	110	169	486	307	617	2772	1.845217318	2.726655454	7.408462994	4.642734082	9.532062204	43.67234111
ENSMUSG00000027994	Mcub	-0.813786142	0.000259457	0.002053888	down	no	47.69776542	83.91979783	1957	2628	3738	4666	5525	4922	35.47471539	46.13009139	61.48848949	76.20523327	92.03113372	83.5230265
ENSMUSG00000033429	Mcee	-0.853613818	0.000260147	0.002058217	down	no	12.99030797	23.55447034	451	598	590	813	1358	909	11.23202279	14.41784163	13.32105947	18.2767925	31.14435897	21.24225954
ENSMUSG00000024413	Npc1	-0.875244771	0.000260736	0.002061743	down	no	10.3213865	19.01615012	3496	4193	6989	11311	8236	8380	7.78868855	9.04543234	14.1300386	22.70998408	16.86152801	17.47693828
ENSMUSG00000020097	Sgpl1	-0.729113303	0.000261618	0.002066438	down	no	33.1645001	55.0399002	8118	8947	9695	15812	16505	13929	31.58191949	33.69750553	34.21407529	55.42080467	58.99098044	50.70791548
ENSMUSG00000054598	9130230L23Rik	-0.91085914	0.000263123	0.002077182	down	no	0.015623677	0.117391569	3	3	14	28	43	58	0.00724361	0.006386014	0.033241406	0.074735022	0.117556521	0.159883165
ENSMUSG00000035376	Hacd2	-0.81656931	0.000263344	0.002077777	down	no	2.874596667	5.138898	391	475	496	703	918	906	2.592602	3.04678	2.984408	4.199661	5.59435	5.622683
ENSMUSG00000020903	Stx8	-0.693207651	0.000264541	0.002086078	down	no	3.250953699	5.318071393	940	905	1214	1371	2075	1740	3.141004353	2.932692872	3.679163872	4.131795694	6.377607584	5.4448109
ENSMUSG00000032382	Snx1	-0.824245639	0.000265519	0.002089196	down	no	26.97589328	47.84081963	4091	4160	7250	8468	9539	10332	22.53368296	22.17301675	36.22098012	42.00909208	48.25874476	53.25462203
ENSMUSG00000027775	Mfsd1	-0.862023385	0.000266174	0.002093199	down	no	47.93999943	87.21681571	4810	5385	9123	10457	13990	11779	37.80362267	40.97363356	65.04274206	74.03085421	100.9952896	86.62430331
ENSMUSG00000031146	Plp2	-0.901835614	0.000267138	0.002099633	down	no	71.94167441	134.5056747	3703	4938	3925	5723	6973	11712	66.34892821	85.68176194	63.79433307	92.35285176	114.7581386	196.4060338
ENSMUSG00000002580	Mien1	-0.673514441	0.000267971	0.002102722	down	no	54.66041067	87.24031333	1608	1914	1833	2389	3276	3225	51.470509	59.299995	53.210728	68.849442	96.298973	96.572525
ENSMUSG00000066632	Pgk1-rs7	-1.37037971	0.000271323	0.002124373	down	yes	2.728458333	7.212656667	95	126	236	251	478	504	1.805857	2.312232	4.067286	4.299854	8.36037	8.977746
ENSMUSG00000035914	Cd276	-1.344377273	0.000272713	0.002134093	down	yes	0.198426344	0.657765874	30	38	29	107	93	130	0.193430276	0.234316151	0.167532605	0.626266134	0.556415289	0.790616199
ENSMUSG00000078300	Gm2606	-0.840705782	0.000274302	0.002144189	down	no	335.162984	600.3312177	11085	13436	19891	27305	24600	30230	264.526733	310.393524	430.568695	586.86731	539.158264	674.968079
ENSMUSG00000038147	Cd84	-0.759094277	0.000274637	0.002144703	down	no	34.04000769	57.67949762	8621	9258	10153	13900	19872	15632	32.85472005	34.1634469	35.10185611	47.71751897	69.57116164	55.74981224
ENSMUSG00000014846	Tppp3	-1.507598256	0.000275442	0.002149583	down	yes	40.62543191	115.6971833	801	3649	5610	9289	10695	9234	10.34641533	45.69315952	65.83672089	108.2358756	127.0778929	111.7777813
ENSMUSG00000040528	Milr1	-0.728212756	0.000277963	0.00216455	down	no	7.15426789	11.91731575	858	657	809	983	1547	1496	8.274293015	6.11931455	7.069196105	8.538076907	13.71071263	13.50315771
ENSMUSG00000002064	Sdf2	-0.724843737	0.000278885	0.002169377	down	no	35.28980015	58.38948765	1956	2472	2605	4178	4545	3383	30.84670751	37.75798372	37.26470922	59.37595138	65.86458986	49.9279217
ENSMUSG00000034157	Cipc	-1.032510595	0.000279993	0.00217563	down	yes	3.691713148	7.656255996	1107	322	932	1742	1834	1528	5.425053079	1.510247908	4.139838457	7.693935555	8.268772157	7.006060277
ENSMUSG00000000753	Serpinf1	-1.792509963	0.000282998	0.002197793	down	yes	0.197978149	0.932247131	9	34	22	56	104	146	0.084561672	0.31126205	0.198110725	0.487215486	0.94868569	1.360840217
ENSMUSG00000026317	Cln8	-0.730243943	0.000284355	0.00220714	down	no	12.93936357	21.53125542	3680	5010	4212	8320	6609	7467	11.5653419	15.24401077	12.00873804	23.55507177	19.07809779	21.96059671
ENSMUSG00000023147	Wrb	-0.868210554	0.000285332	0.002212326	down	no	1.790494332	3.350903373	312	351	339	574	611	767	1.742931589	1.903407416	1.72514399	2.893471016	3.141950498	4.017288603
ENSMUSG00000025534	Gusb	-0.749962589	0.000287533	0.00222638	down	no	85.83899627	144.42784	14987	18950	17260	30018	30013	29731	78.78437998	96.43239173	82.30021711	142.1273958	144.9099751	146.246149
ENSMUSG00000026749	Nek6	-0.902798954	0.00028761	0.00222638	down	no	1.263128823	2.448628096	477	427	892	879	1121	1574	1.063883831	0.920888661	1.804613978	1.766654587	2.295573479	3.283656221
ENSMUSG00000042682	Selenok	-0.73691088	0.000287788	0.00222655	down	no	28.89685332	48.22625606	2208	2471	2490	3182	4964	4296	27.90444715	30.23313118	28.55298164	36.21858333	57.64268124	50.81750362
ENSMUSG00000020865	Abcc3	-0.973925253	0.000289896	0.002241657	down	no	4.117488431	8.183895559	1118	1191	750	3411	1566	1443	4.678120779	4.829450482	2.844894032	12.87546788	6.021046116	5.655172683
ENSMUSG00000019804	Snx3	-0.753726686	0.000294523	0.002273755	down	no	134.998603	227.6955308	6722	8080	10352	14402	15093	14466	113.7375155	132.3616616	158.896632	219.5012555	234.562675	229.0226618
ENSMUSG00000024300	Myo1f	-1.045915154	0.000295621	0.002278553	down	yes	57.14297056	118.088167	7926	9633	19822	34679	21735	23099	38.56862641	45.37560536	87.48467991	151.9778736	97.12732432	105.1593031
ENSMUSG00000031513	Leprotl1	-0.662501062	0.000296639	0.00228517	down	no	14.83043433	23.53225333	1780	1772	2054	2673	2889	3677	14.777498	14.242151	15.471654	19.994987	22.032616	28.569157
ENSMUSG00000038059	Smim3	-0.902673714	0.000297707	0.00229094	down	no	5.109977667	9.640196667	339	443	557	694	813	1100	4.085428	5.164492	6.080013	7.528429	8.990078	12.402083
ENSMUSG00000000202	Btbd17	-1.610935653	0.00029814	0.002292232	down	yes	0.195819257	0.803579554	36	17	30	76	76	200	0.268516377	0.116217408	0.202723987	0.495902112	0.522879787	1.391956762
ENSMUSG00000037379	Spon2	-1.408899775	0.000298195	0.002292232	down	yes	0.09527535	0.418523587	9	12	18	41	57	72	0.064914698	0.093632827	0.127278524	0.298889206	0.417514123	0.539167433
ENSMUSG00000029207	Apbb2	-1.634558324	0.000298774	0.002295453	down	yes	0.060478738	0.398274412	4	73	11	188	172	248	0.008693085	0.151539598	0.021203531	0.36050166	0.336025405	0.498296172
ENSMUSG00000093989	Rnasek	-1.212891052	0.000299772	0.002301888	down	yes	22.37215688	51.99083826	676	1030	898	1137	3871	1278	18.24394964	26.91359318	21.95892782	27.63510094	96.04736326	32.29005059
ENSMUSG00000031176	Dynlt3	-0.798892416	0.000300027	0.002302615	down	no	9.448653301	16.51241246	1104	1034	1050	1176	2528	2095	10.23671845	9.27702174	8.832219717	9.818729163	21.54086245	18.17764576
ENSMUSG00000116275	Zc3h11a	-1.985017337	0.000302476	0.002319819	down	yes	0.071378	0.578429667	15	19	9	170	171	10	0.077854	0.095939	0.040341	0.831632	0.854241	0.049416
ENSMUSG00000110841	Gpx4-ps2	-0.787066218	0.000309354	0.002364076	down	no	108.1989089	186.7764697	2684	4179	4496	7419	7062	5865	80.59159102	121.5263407	122.4787949	200.718654	194.7880906	164.8226646
ENSMUSG00000025135	Anapc11	-0.707597686	0.000312226	0.002383486	down	no	10.70285026	17.54194584	1865	2560	2704	3835	4357	3931	8.805817305	11.71410234	11.58863114	16.32101731	18.91726007	17.38756015
ENSMUSG00000073599	Ecscr	-2.442802317	0.000313953	0.002395393	down	yes	0.038669184	0.653939903	0	9	0	9	66	76	0	0.116007551	0	0.102553646	0.85212978	1.007136283
ENSMUSG00000040809	Chil3	-1.121495733	0.00031542	0.002401479	down	yes	32.8537394	71.59825051	2395	1580	3093	2659	8416	4851	35.07688834	22.39133356	41.0929963	35.07812634	113.2343338	66.48229135
ENSMUSG00000021760	Gpx8	-2.607271804	0.000316167	0.002403729	down	yes	0.084743	1.025732	0	4	8	8	48	86	0	0.090958	0.163271	0.165295	1.028884	1.883017
ENSMUSG00000081058	Hist2h3c2	-1.759366909	0.000316456	0.002404263	down	yes	0.706271	2.629626667	25	16	56	120	134	115	0.575106	0.355253	1.188454	2.514793	2.864607	2.50948
ENSMUSG00000051439	Cd14	-0.885553839	0.000317347	0.002409755	down	no	293.0647887	541.5142413	15492	17264	28217	30277	39818	45918	235.65303	254.225357	389.315979	414.780212	556.259521	653.502991
ENSMUSG00000025402	Nab2	-0.824469029	0.000317974	0.002413239	down	no	16.68080231	29.61684023	1982	1561	2938	5022	3188	3721	16.11019561	12.27199164	21.66021966	36.76709451	23.79849499	28.2849312
ENSMUSG00000025178	Pi4k2a	-0.761483091	0.000321367	0.002436411	down	no	22.46929867	38.160207	2925	3515	4744	7643	5684	6361	18.545723	21.577385	27.284788	43.643917	33.098835	37.737869
ENSMUSG00000025227	Mfsd13a	-0.734840174	0.000322597	0.002444445	down	no	4.790583494	8.038973081	470	620	683	1026	960	1096	4.003457299	5.098882882	5.269410301	7.872752197	7.517879521	8.726287527
ENSMUSG00000043832	Clec4a3	-1.026709842	0.000323228	0.002447935	down	yes	27.85063587	56.84585945	940	1237	2761	2751	4254	3295	16.90599188	21.54379046	45.10212528	44.61748298	70.39036575	55.52972962
ENSMUSG00000024030	Abcg1	-0.913954665	0.000326374	0.002466523	down	no	16.78706248	31.71865948	2895	2723	3346	9101	4239	4375	17.01582107	15.50202985	17.84333651	48.19935743	22.88935776	24.06726326
ENSMUSG00000109735	Gm45667	-2.003350964	0.000326543	0.002466523	down	yes	0.490146667	2.266076	29	48	7	108	119	181	0.514114	0.842932	0.113394	1.761959	1.971837	3.064432
ENSMUSG00000040133	Gpr176	-1.985325529	0.000329735	0.002488018	down	yes	0.06651	0.559299667	9	16	10	8	106	182	0.049065	0.094836	0.055629	0.040432	0.59472	1.042747
ENSMUSG00000095042	Gm12537	-0.800559179	0.000330761	0.002494356	down	no	110.2339733	192.0770773	3469	4567	6580	8429	8169	9677	82.770409	105.504341	142.42717	181.161484	179.0215	216.048248
ENSMUSG00000043391	2510009E07Rik	-1.100721417	0.000330923	0.002494356	down	yes	6.746453	14.58303367	867	962	2838	3898	3247	3160	4.010908	4.309665	11.918786	16.255404	13.806648	13.687049
ENSMUSG00000058486	Wdr91	-0.695559839	0.000337543	0.002542921	down	no	10.26090718	16.67962143	1885	2222	2162	4289	3151	3192	9.671330952	11.04143453	10.06995605	19.84664047	14.86381412	15.32840969
ENSMUSG00000026426	Arl8a	-0.669475868	0.00033794	0.002544574	down	no	16.23730016	25.88439479	1405	1410	2117	2684	2830	2625	14.59344913	14.16780694	19.95064442	25.11473582	27.01277013	25.52567843
ENSMUSG00000106825	2510016D11Rik	-1.953741623	0.000339023	0.002550051	down	yes	1.129007667	4.660904	19	31	102	320	156	156	0.442237	0.716639	2.228147	6.987515	3.456718	3.538479
ENSMUSG00000031373	Car5b	-1.225953121	0.000342024	0.002571276	down	yes	0.533785774	1.382487873	161	165	119	288	255	653	0.603905283	0.597244136	0.400207903	0.972261375	0.879554745	2.295647497
ENSMUSG00000097554	Gm26825	-0.756718254	0.000343137	0.002578288	down	no	51.35111233	86.83399967	3971	4565	5142	5888	9101	8990	46.865715	52.148781	55.038841	62.583939	98.642891	99.275169
ENSMUSG00000052151	Plpp2	-0.903805982	0.000343717	0.002581294	down	no	7.090202654	13.35283582	363	564	624	816	842	1354	5.230073985	7.877591083	8.162942894	10.58977277	11.16406549	18.30466919
ENSMUSG00000073412	Lst1	-1.763094436	0.000345373	0.002592378	down	yes	51.58882833	175.345001	250	455	2201	2971	4141	2834	14.373047	25.376852	115.016586	154.144241	219.125763	152.764999
ENSMUSG00000056671	Prelid2	-1.62149002	0.000345781	0.002594079	down	yes	1.509703667	4.85294	32	67	45	99	211	170	1.050755	2.141813	1.336543	2.931391	6.390188	5.237241
ENSMUSG00000027408	Cpxm1	-1.642846886	0.000350619	0.002626257	down	yes	0.316129603	1.199495567	42	35	24	104	73	223	0.412836841	0.329336387	0.206215579	0.910449836	0.649084248	2.038952618
ENSMUSG00000103219	Gm37787	-1.709017694	0.000350847	0.002626589	down	yes	1.485776333	5.084507667	59	23	32	117	183	108	2.389655	0.899626	1.168048	4.302918	6.85085	4.099755
ENSMUSG00000026271	Gpr35	-0.710240525	0.000353053	0.002640348	down	no	9.934766408	16.31764912	2120	1724	2478	3897	2878	4019	10.47025599	8.237562966	11.09648027	17.33236058	13.04690779	18.57367897
ENSMUSG00000036781	Rps27l	-0.663463018	0.000358766	0.002678883	down	no	55.92511555	88.6370589	1691	2020	2298	2817	3520	3538	49.52828938	57.22891587	61.01814139	74.28047207	94.68782419	96.94288045
ENSMUSG00000021253	Tgfb3	-1.489625535	0.000360656	0.0026888	down	yes	0.219373333	0.796851667	23	46	30	70	154	145	0.158683	0.308225	0.191212	0.442651	0.994173	0.953731
ENSMUSG00000035983	Gm7008	-1.15009133	0.000360988	0.002689874	down	yes	2.956556417	6.683352789	192	140	264	345	409	634	3.002805915	2.119052316	3.747811021	4.862146136	5.893023492	9.294888739
ENSMUSG00000023272	Creld2	-0.822746183	0.000363934	0.002710418	down	no	19.145257	33.94042667	1090	1274	1057	1221	2496	2593	19.079374	21.573053	16.783344	19.248526	40.114113	42.458641
ENSMUSG00000015568	Lpl	-0.949099457	0.000364692	0.002712448	down	no	32.43622398	62.71661857	20517	14419	9006	34851	23696	31316	46.81890597	31.85123869	18.63852727	71.62805795	49.66048889	66.86130888
ENSMUSG00000040616	Tmem51	-0.793803361	0.000366656	0.002723619	down	no	43.754518	75.92789467	2596	3244	5024	6852	5849	6754	33.097046	40.050312	58.116196	78.69323	68.502922	80.587532
ENSMUSG00000078162	Gm2574	-0.756565347	0.000373293	0.00276576	down	no	88.65514633	149.8485973	2841	3914	4979	6341	6673	7481	67.792351	90.411156	107.761932	136.27002	146.247604	167.028168
ENSMUSG00000027611	Procr	-1.856658483	0.00037468	0.002774605	down	yes	0.360413453	1.567469504	19	63	17	97	130	210	0.210832054	0.699822668	0.170585636	1.015699903	1.396752305	2.289956302
ENSMUSG00000037190	Cyb561d2	-0.692850384	0.000379319	0.002803168	down	no	9.879405574	16.03145056	669	878	1028	1299	1590	1437	8.09419401	10.2752556	11.26876711	14.14863891	17.67165188	16.27406088
ENSMUSG00000021596	Mctp1	-0.804083811	0.000380454	0.002808662	down	no	1.143207297	2.070685456	459	325	452	613	852	862	1.33302663	0.906741776	1.189853485	1.59750742	2.274425956	2.340122994
ENSMUSG00000048779	P2ry6	-1.816494776	0.000381006	0.00281129	down	yes	15.55174732	55.0292701	502	871	4731	7046	6726	7921	4.149196152	6.973717388	35.53232841	52.55970649	51.1519299	61.37617391
ENSMUSG00000010376	Nedd8	-0.792510576	0.000382473	0.002819214	down	no	48.25481028	83.65469067	2530	2418	3051	3402	4503	6454	47.94609003	44.36160316	52.45673764	58.0904985	78.40153986	114.4720336
ENSMUSG00000095937	Gm12671	-0.781369674	0.000383939	0.002825667	down	no	140.8947677	242.23643	4432	6298	7921	10273	10688	12168	105.75602	145.483032	171.445251	220.790665	234.233353	271.685272
ENSMUSG00000025465	Echs1	-0.687863798	0.000384437	0.00282788	down	no	6.8763198	11.1381291	2516	2566	2376	3988	5087	3551	7.256123795	7.159689914	6.21314569	10.35842967	13.47450439	9.581453246
ENSMUSG00000037306	Man1c1	-0.806763648	0.000385942	0.002837495	down	no	12.08110812	21.20820447	2329	2981	3816	7141	5237	4262	9.729744731	12.05460753	14.45897211	26.87046044	20.09527377	16.65887918
ENSMUSG00000026482	Rgl1	-1.150067767	0.000387338	0.00284484	down	yes	10.45768606	23.33007284	1888	2187	5580	10373	6721	5032	6.532113209	7.323478753	17.51746623	32.33649142	21.3629036	16.2908235
ENSMUSG00000025969	Nrp2	-0.948623703	0.000391098	0.00286805	down	no	2.889036628	5.668932083	1190	993	2371	4334	2213	2669	2.395582963	1.934760767	4.336766154	7.873123566	4.095878044	5.037794639
ENSMUSG00000047554	Tmem41b	-0.804941161	0.000393267	0.002882481	down	no	1.691770434	3.030356501	456	425	425	606	945	884	1.843786305	1.670250236	1.561274761	2.213025257	3.521850762	3.356193484
ENSMUSG00000030917	Tmem159	-0.701582628	0.000397388	0.002906752	down	no	6.744294264	11.03079255	516	565	661	940	1028	991	6.279411991	6.655859405	7.297611396	10.30389174	11.49363472	11.2948512
ENSMUSG00000046402	Rbp1	-2.591149412	0.000397626	0.002907004	down	yes	0.359191667	2.666990667	62	60	0	181	391	391	0.554774	0.522801	0	1.467043	3.236989	3.29694
ENSMUSG00000018167	Stard3	-0.819186404	0.000398955	0.002912271	down	no	15.42976515	27.3008836	1606	2175	3509	4537	4622	4127	10.77530981	14.13388813	21.3800975	27.44676349	28.51332994	25.94255737
ENSMUSG00000029657	Hsph1	-0.696746494	0.00040031	0.002920671	down	no	2.314443504	3.813439659	704	709	803	910	1537	1338	2.309136519	2.250430281	2.383763713	2.689868892	4.637238085	4.113212001
ENSMUSG00000020388	Pdlim4	-0.811150244	0.000404918	0.002949459	down	no	13.03512655	22.94702197	957	1620	1836	2071	2604	3331	8.930692213	14.63063011	15.54405733	17.41431645	22.32958098	29.09716848
ENSMUSG00000025854	Fam20c	-0.964593761	0.000405709	0.002952559	down	no	41.24244281	80.58035307	7609	9736	18820	25451	19499	27572	27.60063173	34.19360108	61.93309563	83.16703637	64.97377328	93.60024956
ENSMUSG00000053706	B430305J03Rik	-0.738139493	0.000407129	0.002961392	down	no	15.04925967	25.169319	1977	2218	3160	5031	4101	3628	12.7703	13.868169	18.50931	29.263994	24.323799	21.920164
ENSMUSG00000111686	Rab7-ps1	-1.10944274	0.000407767	0.002963578	down	yes	8.536177333	18.533614	228	136	339	522	444	608	8.754964	5.056652	11.796916	18.072918	15.672966	21.854958
ENSMUSG00000078851	Hist3h2a	-0.670955686	0.000407855	0.002963578	down	no	8.077712333	12.919959	593	784	909	1216	1347	1227	6.59768	8.449842	9.185615	12.193447	13.776962	12.789468
ENSMUSG00000054000	Tusc1	-0.84148091	0.000410302	0.002976919	down	no	6.928855667	12.494926	315	501	437	805	758	784	5.464795	8.430898	6.890874	12.613081	12.109891	12.761806
ENSMUSG00000013822	Elof1	-0.631221881	0.000410827	0.002979224	down	no	15.50293438	24.06701448	962	1217	1298	1621	2037	1942	13.4952065	16.50032833	16.51326833	20.46808574	26.24446972	25.48848798
ENSMUSG00000034957	Cebpa	-0.862793584	0.000413098	0.002991152	down	no	100.0517746	182.0316398	8843	8727	17417	22668	22444	20493	80.21809329	76.63064704	143.3065833	185.1874571	186.9817709	173.9256913
ENSMUSG00000020386	Sar1b	-0.650757858	0.000413407	0.002991885	down	no	19.69901572	30.98431031	1010	990	1251	1387	1972	1944	19.23352216	18.24774423	21.61578078	23.79376414	34.50615589	34.65301091
ENSMUSG00000071180	Smim15	-0.822237831	0.000419623	0.003029227	down	no	9.130524861	16.22092042	627	939	1103	1155	2182	1555	6.754880164	9.829856865	10.80683756	11.23914491	21.68864529	15.73497105
ENSMUSG00000052102	Gnpda1	-0.935094214	0.000420407	0.003031835	down	no	55.8087939	106.7984801	3564	5437	8736	13599	12533	8868	35.61609631	52.61055981	79.19972557	122.4236147	115.0432243	82.92860151
ENSMUSG00000047459	Dynlrb1	-0.7000943	0.000422896	0.003046722	down	no	73.37088653	119.261609	3063	3193	3459	4298	6138	5979	72.57733542	73.23434578	74.30097839	91.69436184	133.5640462	132.5264189
ENSMUSG00000036611	Eepd1	-0.8960809	0.000430652	0.003094826	down	no	10.57630889	19.76865002	861	1164	2104	3427	2163	2360	7.008343284	9.178402647	15.54218075	25.14199618	16.1814159	17.98253799
ENSMUSG00000025156	Gps1	-0.650065757	0.000431477	0.003099202	down	no	14.66193296	23.06501152	1611	1940	2001	2825	2583	3661	13.34799467	15.58426324	15.05354098	21.10252808	19.67667138	28.41583512
ENSMUSG00000058704	Memo1	-0.798292916	0.000436568	0.003129499	down	no	8.086238333	14.13621367	555	489	559	668	1112	1134	8.768034	7.477201	8.01348	9.505027	16.138664	16.76495
ENSMUSG00000066510	Ankdd1a	-1.770441912	0.000438864	0.003143266	down	yes	0.08015568	0.514616307	16	0	12	78	68	42	0.141173083	0	0.099293955	0.639557136	0.561884964	0.342406823
ENSMUSG00000043889	Gm8399	-1.183266196	0.000445704	0.003185444	down	yes	5.772899	13.236785	148	236	478	553	741	725	3.153805	4.890138	9.274754	10.657749	14.550587	14.502019
ENSMUSG00000078636	Gm7336	-0.799312149	0.000447112	0.003190797	down	no	454.736735	791.4392703	18330	23108	32618	43693	40469	48964	355.770996	434.18866	574.250549	763.773804	721.37793	889.166077
ENSMUSG00000095385	D630033O11Rik	-1.435973855	0.000450762	0.003214813	down	yes	0.092274127	0.420225997	24	4	18	54	84	80	0.148862635	0.024635992	0.103323755	0.306427514	0.482746194	0.471504284
ENSMUSG00000064220	Hist2h2aa1	-1.576040782	0.000450934	0.003214813	down	yes	11.24405333	33.72235233	136	115	640	813	896	989	5.534883	4.510326	23.686951	29.857544	33.553623	37.75589
ENSMUSG00000066607	6030419C18Rik	-1.459334975	0.000452611	0.003225164	down	yes	0.075677312	0.383080246	4	4	16	33	49	44	0.041034664	0.039723368	0.146273903	0.295034245	0.443558992	0.410647501
ENSMUSG00000002871	Tpra1	-0.646241096	0.000453584	0.003230488	down	no	4.606358828	7.265852034	741	753	1060	1441	1342	1381	4.201881174	4.142668392	5.474526918	7.39827812	7.027932797	7.371345185
ENSMUSG00000030579	Tyrobp	-0.734830378	0.000454748	0.003237171	down	no	1163.904478	1937.038339	28640	39098	34078	59888	56689	59957	1026.705585	1356.896747	1108.111102	1933.61286	1866.447671	2011.054487
ENSMUSG00000029048	Rer1	-0.693297775	0.00045739	0.003251142	down	no	52.19430298	84.45860408	4185	4236	3965	5444	7979	7476	55.15730948	54.04115201	47.38444744	64.61776354	96.57191585	92.18613286
ENSMUSG00000032725	Folr2	-1.850047463	0.000458424	0.003256879	down	yes	77.3925608	279.2700159	1051	3753	11392	29110	18918	11309	16.23310146	56.16593033	159.7786506	405.485662	268.7156312	163.6087546
ENSMUSG00000028599	Tnfrsf1b	-1.102898118	0.00046391	0.003290965	down	yes	90.42006331	194.324175	9226	10475	26400	43332	25434	32811	57.782204	63.50753	149.9704559	244.4203301	146.2914654	192.2607295
ENSMUSG00000028926	Cdk14	-0.630925945	0.00046948	0.00332554	down	no	0.921948907	1.482547732	672	636	999	1346	1111	1376	0.847711133	0.775973567	1.142162022	1.532982594	1.287702319	1.626958284
ENSMUSG00000034203	Chchd4	-0.849884275	0.000472372	0.003344374	down	no	2.204253117	4.053085225	520	421	564	589	1085	1193	2.390120969	1.871656564	2.350981817	2.438716828	4.586004615	5.134534231
ENSMUSG00000032388	Spg21	-0.671822835	0.000476199	0.003369806	down	no	27.38232906	43.68167376	3507	4350	5005	7364	6864	7072	23.50229399	28.22204059	30.42265259	44.44842129	42.24952693	44.34707306
ENSMUSG00000058715	Fcer1g	-0.870081144	0.00047867	0.003383953	down	no	479.7825042	877.0127814	12360	17580	25613	28062	40270	36244	338.1347129	465.5981575	635.6146423	691.445759	1011.856211	927.7363744
ENSMUSG00000078965	Gm12033	-0.746821717	0.000491889	0.00346205	down	no	109.4686123	183.7661997	3447	4849	6197	8105	7910	9126	82.259056	112.005363	134.141418	174.197021	173.351532	203.750046
ENSMUSG00000037907	Ankrd13b	-1.088157362	0.000494918	0.003478247	down	yes	0.911675982	2.050846641	106	170	190	288	353	438	0.650211199	1.020002584	1.064814163	1.605311647	2.00164714	2.545581138
ENSMUSG00000023224	Serping1	-1.518092401	0.00049546	0.003480353	down	yes	0.401639278	1.33675555	27	58	39	83	147	195	0.277285516	0.571638482	0.355993837	0.758634725	1.376171729	1.875460195
ENSMUSG00000097216	4932441J04Rik	-1.422834033	0.000497123	0.003488976	down	yes	0.102367683	0.44257138	17	38	8	67	110	109	0.084171083	0.186199978	0.036731987	0.30492993	0.507833548	0.514950662
ENSMUSG00000091955	Gm9844	-1.117923214	0.000497174	0.003488976	down	yes	14.12427367	30.771556	159	277	478	575	725	737	7.828306	13.185886	21.358629	25.499578	32.823509	33.991581
ENSMUSG00000100801	Gm15459	-0.714301655	0.000498043	0.003493363	down	no	55.38736467	90.9375	4219	4670	5236	6034	8884	9141	51.966839	55.691883	58.503372	66.94577	100.511673	105.355057
ENSMUSG00000028822	Tmem50a	-0.708626557	0.00050102	0.003512531	down	no	168.608351	275.6112135	7583	9489	11135	15224	15942	16634	142.754775	172.9292782	190.1409997	258.1546383	275.6556673	293.0233349
ENSMUSG00000050288	Fzd2	-1.269988326	0.000501985	0.003517573	down	yes	0.059478333	0.284597333	16	8	4	36	44	63	0.104277	0.050473	0.023685	0.21064	0.262839	0.380313
ENSMUSG00000023021	Cers5	-0.593291863	0.000505545	0.003538752	down	no	12.94669083	19.58335012	1896	1843	2294	3185	3198	3105	12.77588133	12.02954853	14.03464262	19.35045495	19.80735224	19.59224317
ENSMUSG00000035559	Mpv17l2	-0.602121779	0.000509735	0.003561326	down	no	19.96613186	30.35933226	998	1142	1337	1848	1648	1992	18.02316309	19.97255114	21.90268135	30.068284	27.34121903	33.66849376
ENSMUSG00000079334	Nat6	-0.966371789	0.000509967	0.003561326	down	no	3.534281765	7.001097744	472	712	266	1113	929	982	3.571070162	5.217729803	1.814045329	7.595640078	6.459053428	6.948599724
ENSMUSG00000003546	Klc4	-0.756504471	0.000511344	0.003567472	down	no	15.013993	25.433465	1049	1581	1980	3346	2271	2470	10.797776	15.754592	18.489611	31.027596	21.478367	23.794432
ENSMUSG00000048234	Rnf149	-1.016428892	0.000516589	0.003593576	down	yes	14.87823785	30.19955902	1177	1181	3289	3256	4024	4414	9.896001018	9.620431697	25.11828083	24.68960908	31.12346211	34.78560586
ENSMUSG00000007837	Prrg2	-0.80024771	0.000518983	0.003604986	down	no	3.31514792	5.847138926	344	347	449	673	748	656	3.152445396	3.075047197	3.717951168	5.575770489	6.322346892	5.643299397
ENSMUSG00000008384	Sertad1	-0.657741066	0.000519353	0.003605805	down	no	16.3255755	25.81316051	794	850	1255	1601	1421	1718	14.119715	14.62174393	20.23526756	25.62986401	23.21178874	28.59782877
ENSMUSG00000041773	Enc1	-0.959905313	0.000523047	0.003626186	down	no	1.039429667	2.116398333	177	179	296	413	471	486	0.891695	0.873767	1.352827	1.875539	2.182554	2.291102
ENSMUSG00000069008	Gm5537	-1.324339729	0.00052341	0.003626952	down	yes	1.685877	4.372162	72	73	136	176	302	270	1.36236	1.343495	2.351776	3.016032	5.284861	4.815593
ENSMUSG00000028378	Ptgr1	-0.851682835	0.000525425	0.003637401	down	no	11.668699	21.13784933	686	1283	1582	1570	2615	2432	7.13441	12.933579	14.938108	14.718386	25.003971	23.691191
ENSMUSG00000016541	Atxn10	-0.632141219	0.000526011	0.003639701	down	no	18.83618833	29.24850833	1430	1699	1659	2148	2567	3011	17.643885	20.294928	18.569752	23.880312	29.096441	34.768772
ENSMUSG00000027935	Rab13	-1.035253999	0.000528642	0.003655049	down	yes	2.009288426	4.22293272	135	213	265	499	427	405	1.402955006	2.134536652	2.49037362	4.671059177	4.073010128	3.924728855
ENSMUSG00000026548	Slamf9	-0.935011089	0.000529498	0.003658533	down	no	36.56349367	69.997129	1372	1482	3547	4614	4330	3634	24.986862	26.123137	58.580482	75.668549	72.416588	61.90625
ENSMUSG00000034006	Pqlc1	-0.662373355	0.000533695	0.003680441	down	no	9.258439504	14.71145371	2118	2344	2985	4120	3638	4507	8.290187146	8.883092455	10.60203891	14.52978343	13.08773975	16.51683794
ENSMUSG00000022667	Cd200r1	-0.761016772	0.000534986	0.003687573	down	no	8.838645977	15.04818543	883	824	638	930	1611	1630	10.36983541	9.358242709	6.787859808	9.842941172	17.37801604	17.92359907
ENSMUSG00000053119	Chmp3	-0.749434513	0.000537094	0.003696505	down	no	10.36637327	17.49537339	1162	1431	1862	3445	1934	2420	8.517332615	10.18043144	12.40135576	22.8032342	13.04303778	16.6398482
ENSMUSG00000018585	Atox1	-0.920475613	0.000537313	0.003696505	down	no	184.0844223	348.5130706	2428	4205	6612	7249	8677	9789	107.312721	179.8820739	265.058472	288.552246	352.1904377	404.7965281
ENSMUSG00000034758	Tle6	-1.548624116	0.000539526	0.003708177	down	yes	0.2018122	0.78291542	13	24	52	93	155	99	0.090365431	0.168821115	0.346250054	0.612400659	1.053791642	0.68255396
ENSMUSG00000097081	Gm10425	-1.709816896	0.000542625	0.003727688	down	yes	0.057654	0.415716667	0	13	14	43	46	102	0	0.089038	0.083924	0.272104	0.300142	0.674904
ENSMUSG00000023030	Slc11a2	-0.771416812	0.000543072	0.003728973	down	no	3.755239594	6.480683039	766	847	1558	2288	1545	1811	2.874586066	3.07981112	5.311321597	7.744913674	5.335824989	6.361310453
ENSMUSG00000050931	Sgms2	-1.342787405	0.000549856	0.00377375	down	yes	2.13314932	5.564180047	240	308	1248	1794	1381	1569	0.916395728	1.144154324	4.338897907	6.200069878	4.864949441	5.627520822
ENSMUSG00000029066	Mrpl20	-0.673981116	0.000554897	0.003802476	down	no	27.09631334	43.29089105	1524	1997	2433	2828	3240	3762	21.859826	27.74815082	31.68096319	36.58662617	42.7283794	50.55766758
ENSMUSG00000063146	Clip2	-0.692093282	0.000557001	0.003808372	down	no	3.550831569	5.798378461	610	758	1070	1488	1187	1440	2.806618166	3.375068781	4.470807759	6.170102892	5.021145045	6.203887447
ENSMUSG00000026177	Slc11a1	-0.709989602	0.000558448	0.00381628	down	no	73.58301598	120.4301122	9836	12576	13459	21567	18002	21415	63.45044551	78.53358301	78.76501942	125.3226106	106.6818677	129.2858582
ENSMUSG00000039016	Timm8b	-0.64218066	0.000561596	0.003835965	down	no	35.59297667	55.60554267	706	729	995	1120	1373	1437	32.587299	32.542629	41.649002	46.5588	58.192986	62.064842
ENSMUSG00000020312	Shc2	-1.212195484	0.000564075	0.003849235	down	yes	0.032615377	0.207256504	9	15	0	51	53	52	0.038841297	0.059004833	0	0.201471475	0.211713702	0.208584334
ENSMUSG00000060131	Atp8b4	-1.10296183	0.000564394	0.003849578	down	yes	6.373449886	13.80466036	977	1244	3473	4054	5034	3491	3.498534133	4.321428527	11.300387	13.09852658	16.59122019	11.72423432
ENSMUSG00000037278	Tmem97	-0.754050273	0.000569379	0.003881736	down	no	11.139685	18.85596467	494	766	758	887	1240	1407	8.583573	12.890019	11.945463	13.89076	19.799593	22.877541
ENSMUSG00000037580	Gch1	-0.6585627	0.00057373	0.003909537	down	no	5.96336013	9.471069951	1415	1289	2223	2537	2814	2738	5.409222396	4.769900153	7.71095784	8.735586598	9.882762834	9.79486042
ENSMUSG00000052456	Asna1	-0.685433374	0.000577676	0.003930411	down	no	39.85621194	64.15698048	2520	3556	3801	5397	5579	5516	32.02896753	43.73941166	43.80025661	61.7692855	65.11601554	65.5856404
ENSMUSG00000001175	Calm1	-0.742924538	0.000578317	0.003930411	down	no	81.08334361	135.765598	16371	13730	20081	23063	30994	33054	83.17389335	67.52988153	92.54625594	105.5341645	144.632429	157.1302004
ENSMUSG00000006736	Tspan31	-0.622132011	0.000578437	0.003930411	down	no	29.66050801	45.7058279	2641	2817	3085	4627	4619	4457	28.77250224	29.71595063	30.49307116	45.43355093	46.2379244	45.44600837
ENSMUSG00000015149	Sirt2	-0.654314285	0.00058296	0.003953061	down	no	14.75274631	23.27625787	2885	3635	3231	4937	5539	5538	13.67600125	16.69218283	13.89005484	21.10051209	24.13959696	24.58866456
ENSMUSG00000038375	Trp53inp2	-0.63191184	0.000589307	0.003987581	down	no	5.738802596	8.947908726	1096	1181	1710	2486	1954	2002	4.974471546	5.19436812	7.047568123	10.17974232	8.152845061	8.511138802
ENSMUSG00000032171	Pin1	-0.599922894	0.000596181	0.004028086	down	no	8.899464667	13.53990867	1319	1622	1547	2099	2213	2787	8.204406	9.765778	8.72821	11.758214	12.641158	16.220354
ENSMUSG00000020099	Unc5b	-1.240996341	0.000615424	0.004140544	down	yes	0.106612351	0.388352487	22	50	15	96	103	134	0.084014482	0.18401819	0.051804382	0.328814054	0.359960644	0.476282761
ENSMUSG00000020078	Vps26a	-0.729938944	0.000616008	0.004142531	down	no	19.92969813	33.12063435	2277	2213	3016	3125	5504	4297	19.0261964	17.89810449	22.8647935	23.5130744	42.24507871	33.60374993
ENSMUSG00000079884	Gm10698	-0.634313597	0.000616919	0.004146716	down	no	54.060618	83.968061	1368	1102	1834	2058	2311	2552	54.121189	42.233837	65.826828	73.371155	84.021523	94.511505
ENSMUSG00000029649	Pomp	-0.712700658	0.000617697	0.004149999	down	no	11.44970963	18.82846261	2433	2754	2648	3154	5468	4770	11.14069987	12.20951657	10.99891243	13.01794973	23.01570877	20.45172932
ENSMUSG00000034265	Zdhhc14	-0.726798637	0.00061848	0.004153312	down	no	3.320148333	5.560217667	484	430	439	872	712	786	3.713563	3.193636	3.053246	6.024439	5.013691	5.642523
ENSMUSG00000029402	Snrnp35	-0.651998873	0.000621461	0.004169427	down	no	11.38957691	17.9540755	605	615	804	973	1159	1174	10.72479704	10.53629106	12.90764262	15.52721361	18.85740837	19.47760452
ENSMUSG00000095620	2010005H15Rik	-2.469518312	0.000622554	0.004174807	down	yes	0.182486282	1.464575225	0	4	13	20	65	45	0	0.132831934	0.414626911	0.629160052	2.209502338	1.555063286
ENSMUSG00000031673	Cdh11	-1.129218631	0.00063433	0.004247817	down	yes	0.092901662	0.321953554	20	63	27	113	151	131	0.053569126	0.161475828	0.063660031	0.268999309	0.372323377	0.324537976
ENSMUSG00000055943	Emc7	-0.573915531	0.000637865	0.004265602	down	no	7.991560333	11.94475767	1966	2142	1987	3131	3336	3045	8.069038	8.509173	7.39647	11.571275	12.573373	11.689625
ENSMUSG00000104913	Gm6560	-0.879248441	0.00063788	0.004265602	down	no	4.863095667	9.029201667	276	333	412	566	560	833	4.146125	4.834936	5.608226	7.655158	7.726124	11.706323
ENSMUSG00000020803	Txndc17	-0.667033569	0.000638472	0.004265602	down	no	48.51166515	77.08583558	2340	2958	3151	4060	5389	4490	42.24076323	51.68996369	51.60426851	66.03201801	89.36688941	75.85859933
ENSMUSG00000015668	Pdzd11	-0.663084337	0.000650594	0.004342543	down	no	8.413622031	13.38101651	607	852	901	1059	1403	1426	6.813652003	9.260767312	9.166446777	10.70141095	14.4751991	14.96643947
ENSMUSG00000114433	Gm48488	-1.092766784	0.000651098	0.004343886	down	yes	0.019263683	0.154368774	4	10	0	14	45	55	0.016879421	0.040911628	0	0.053962152	0.181574796	0.227569375
ENSMUSG00000020843	Timm22	-0.755045047	0.000653279	0.004356408	down	no	3.310055555	5.655097181	466	459	457	795	666	999	3.494096513	3.333459446	3.102610705	5.363843069	4.587578956	7.013869519
ENSMUSG00000020334	Slc22a4	-1.236821486	0.000655886	0.004371763	down	yes	0.698784616	1.78256534	67	96	72	157	186	282	0.626843022	0.870157627	0.599353199	1.310396624	1.579578841	2.457720556
ENSMUSG00000071867	Gm6304	-1.610253243	0.000662096	0.004401408	down	yes	1.637792333	5.205574333	20	36	42	86	131	102	1.067785	1.847084	1.998508	4.142158	6.400033	5.074532
ENSMUSG00000063727	Tnfrsf11b	-1.852981976	0.000662175	0.004401408	down	yes	0.030787667	0.372465333	0	0	12	20	44	79	0	0	0.092363	0.152542	0.340614	0.62424
ENSMUSG00000030339	Ltbr	-0.763140224	0.000666526	0.004427568	down	no	31.34637568	53.27018359	2300	2929	4549	6447	5191	5518	23.34619013	28.78706218	41.90587473	58.97016385	48.40780318	52.43258375
ENSMUSG00000091498	Mpc1-ps	-0.782048226	0.000666728	0.004427568	down	no	36.32366067	62.53305067	509	492	574	638	1105	1070	36.84845	34.453152	37.66938	41.601105	73.482674	72.515373
ENSMUSG00000018761	Mpdu1	-0.59867504	0.000670799	0.004450485	down	no	16.83352349	25.54286106	1539	1878	1946	3124	2436	2903	15.16607144	17.91785499	17.41664405	27.75596344	22.06564973	26.80697002
ENSMUSG00000024664	Fads3	-1.632614996	0.000675283	0.004478161	down	yes	0.219406333	0.890397667	14	24	60	85	109	203	0.102069	0.163976	0.392174	0.557021	0.728726	1.385446
ENSMUSG00000081272	Gm13509	-0.695073735	0.00067726	0.004488507	down	no	38.95987633	63.13665767	1605	2233	2897	3824	3734	3729	29.337328	39.504589	48.037712	62.949482	62.678566	63.781925
ENSMUSG00000068699	Flnc	-1.424017567	0.000677469	0.004488507	down	yes	0.041394207	0.279405496	0	32	20	78	137	145	0	0.078689815	0.045492805	0.175580391	0.31831252	0.344323576
ENSMUSG00000020186	Csrp2	-1.174831432	0.000681991	0.004516382	down	yes	2.492157682	5.752223682	117	295	312	390	737	582	1.270257832	3.121743736	3.084471477	3.848769592	7.436934743	5.97096671
ENSMUSG00000079426	Arpc4	-0.693698475	0.000699387	0.004616665	down	no	101.5615718	164.3299289	9256	8691	13129	17203	16331	18558	95.35202341	86.66398756	122.6687043	159.6124545	154.5004596	178.8768726
ENSMUSG00000056204	Pgpep1	-0.559525	0.00070719	0.004659593	down	no	5.795848963	8.589207286	1171	1323	1564	2265	1993	1997	5.261344118	5.754509468	6.371693303	9.163146053	8.213505742	8.390970063
ENSMUSG00000110235	Gm5086	-2.524654201	0.000712911	0.004692977	down	yes	0.186167526	1.546709506	0	8	48	98	191	169	0	0.079522343	0.478980236	0.96893533	1.935092029	1.736101159
ENSMUSG00000000594	Gm2a	-0.747423832	0.000719143	0.004727494	down	no	114.1839573	191.7590383	15953	23218	22812	35275	30236	42485	92.43132	130.231186	119.889366	184.074051	160.891434	230.31163
ENSMUSG00000024777	Ppp2r5b	-0.622244751	0.000720968	0.004734301	down	no	5.763525966	8.925539835	585	766	847	1178	1178	1177	4.829316587	6.123376083	6.337885228	8.754261375	8.93114736	9.09121077
ENSMUSG00000037242	Clic4	-0.717083298	0.000721169	0.004734301	down	no	21.31230246	35.09872655	5391	4814	8295	11501	9371	10664	19.61239551	16.95268794	27.37182393	37.68597002	31.31036807	36.29984157
ENSMUSG00000028447	Dctn3	-0.633412003	0.000723521	0.004743404	down	no	46.74635346	72.56943833	1709	2200	2509	3223	3461	3645	39.18028409	48.86030234	52.19847395	66.58096849	72.89572176	78.23162473
ENSMUSG00000006356	Crip2	-1.593905345	0.000723548	0.004743404	down	yes	0.766186816	2.51471819	37	97	87	118	206	399	0.396206387	1.038643683	0.863710379	1.179396122	2.131310758	4.23344769
ENSMUSG00000041654	Slc39a11	-0.564186553	0.000724618	0.004748249	down	no	7.403149736	10.99380912	1124	1018	1123	1763	1479	1813	7.981234938	6.996882877	7.231331394	11.28908937	9.6438214	12.04851659
ENSMUSG00000006519	Cyba	-0.729809785	0.000730645	0.004778406	down	no	702.3332755	1164.829687	23607	36122	36358	56738	53926	54740	543.2680001	804.766065	758.9657613	1176.02526	1139.78278	1178.681022
ENSMUSG00000002768	Mea1	-0.599937598	0.000732379	0.004785986	down	no	39.677705	60.18911867	1157	1449	1790	2134	2299	2471	32.930614	39.905151	46.19735	54.687412	60.081017	65.798927
ENSMUSG00000025855	Prkar1b	-1.201702187	0.00073514	0.004801841	down	yes	0.250255606	0.705626046	36	37	54	145	114	112	0.225445505	0.218285228	0.307036084	0.814358894	0.653726143	0.648793103
ENSMUSG00000023830	Igf2r	-0.816989555	0.00074412	0.004851665	down	no	9.485778817	16.78751571	2991	3285	5583	9702	5391	6617	7.575875598	8.053378774	12.82808208	22.13561805	12.54204263	15.68488645
ENSMUSG00000004952	Rasa4	-1.145484433	0.000749147	0.004880001	down	yes	6.103677647	13.62380053	942	1430	3768	6086	4318	3590	2.999542145	4.408153316	10.90333748	17.49960546	12.6557546	10.71604152
ENSMUSG00000036764	Dnajc12	-0.970621606	0.000751505	0.004893143	down	no	0.891460053	1.842949168	192	159	172	280	494	355	1.023054808	0.821419286	0.829906064	1.343434534	2.420771118	1.764641851
ENSMUSG00000063694	Cycs	-0.739341827	0.000753449	0.004903573	down	no	12.20116807	20.43574295	1605	1599	2272	2073	4161	3251	11.2670461	10.8658551	14.47060301	13.11131959	26.83504737	21.36086189
ENSMUSG00000026880	Stom	-0.965303228	0.000759486	0.004938646	down	no	98.15323991	191.7368819	7081	10758	19093	32511	22818	18992	59.88637311	88.08869473	146.4846519	247.6627581	177.2518394	150.296048
ENSMUSG00000059089	Fcgr4	-0.873746132	0.00076257	0.00495531	down	no	101.670227	186.3852717	4592	5209	7042	10511	15275	6280	87.413673	95.993767	121.603241	180.225418	267.075195	111.855202
ENSMUSG00000021768	Dusp13	-1.488245875	0.000762781	0.00495531	down	yes	0.032275505	0.271095832	4	0	8	53	8	44	0.033696179	0	0.063130335	0.409484402	0.054956291	0.348846803
ENSMUSG00000032766	Gng11	-1.299652163	0.000778384	0.005047529	down	yes	2.428066667	6.123329667	73	144	76	216	329	226	1.895679	3.616513	1.772008	5.048407	7.839446	5.482136
ENSMUSG00000025150	Cbr2	-1.411082988	0.000780898	0.005061534	down	yes	89.71877733	238.7611092	1429	4559	10032	15482	17371	10536	25.72337108	79.49360763	163.9393533	251.2245652	287.4518453	177.606917
ENSMUSG00000025533	Asl	-0.603235887	0.00078154	0.005061534	down	no	5.723356962	8.746378335	984	1131	1543	1977	1711	2091	4.849076753	5.408135648	6.912858485	8.798236895	7.767196303	9.673701808
ENSMUSG00000035863	Palm	-0.964559083	0.000793796	0.005135864	down	no	14.88324739	29.13931317	1871	3883	5442	10222	6338	6045	7.903545901	15.88397049	20.86222577	38.91407662	24.60104701	23.9028159
ENSMUSG00000038079	Tmem237	-0.937970612	0.000795762	0.005143946	down	no	1.701648554	3.351654889	185	174	181	332	381	385	1.831995447	1.663648167	1.609302048	2.971462692	3.491028753	3.592473221
ENSMUSG00000025484	Bet1l	-0.580855586	0.000801555	0.005174396	down	no	5.923574211	8.909676964	858	1054	1177	1777	1580	1474	5.179029601	6.150610689	6.441082342	9.658180318	8.753683751	8.317166821
ENSMUSG00000038034	Igsf8	-0.656185018	0.000806354	0.005196019	down	no	21.60473792	34.10471053	4704	5652	4376	9370	7452	7528	21.55479552	25.07059447	18.18882376	38.67545798	31.3612092	32.27746441
ENSMUSG00000031504	Rab20	-1.025614733	0.00080982	0.00521367	down	yes	23.45726667	47.85851167	701	1033	2643	3028	3332	2749	12.036808	17.167046	41.167946	46.834156	52.558937	44.182442
ENSMUSG00000112129	Pbld1	-1.442662352	0.000813523	0.005232811	down	yes	0.111765612	0.475625572	9	19	35	129	86	47	0.052709501	0.102456271	0.180131065	0.699069884	0.466365977	0.261440856
ENSMUSG00000028128	F3	-1.304174993	0.000818024	0.005257053	down	yes	0.454049245	1.268182906	42	40	72	103	160	177	0.389535605	0.357364923	0.615247209	0.866677498	1.377521955	1.560349266
ENSMUSG00000037827	Gm5884	-0.715488709	0.000820933	0.005273385	down	no	16.715494	27.511703	727	1008	1543	2143	1683	1743	11.751075	15.776255	22.619152	31.19977	24.979065	26.356274
ENSMUSG00000071528	Usmg5	-0.592356264	0.000828462	0.005312664	down	no	67.31748567	101.5458273	832	1114	1070	1407	1681	1639	58.296329	75.616806	68.039322	88.859512	108.246689	107.531281
ENSMUSG00000030268	Bcat1	-0.777415002	0.00082853	0.005312664	down	no	0.027130928	0.117909645	8	4	22	50	52	51	0.020521922	0.009900065	0.050970798	0.114967634	0.119848306	0.118912995
ENSMUSG00000030879	Mrpl17	-0.633575253	0.000831892	0.005329461	down	no	4.734359207	7.400048508	1363	1533	1845	2048	2399	3225	4.280905756	4.661802821	5.260369045	5.795464839	6.922485637	9.482195048
ENSMUSG00000083773	Gm13394	-0.73346926	0.000833359	0.005336477	down	no	212.158081	352.8071697	6579	9524	11928	15012	15316	17825	157.31308	220.463226	258.697937	323.287781	336.354767	398.778961
ENSMUSG00000027506	Tpd52	-0.950158765	0.000835367	0.005346948	down	no	11.93010692	23.14319235	4183	1771	5859	6207	8354	9065	13.35739976	5.467716723	16.96520429	17.85063374	24.49989219	27.07905112
ENSMUSG00000037852	Cpe	-1.248733849	0.00083861	0.005363876	down	yes	0.485359914	1.291007024	60	58	48	122	216	124	0.544920182	0.513553853	0.397605706	1.001943887	1.810657361	1.060419824
ENSMUSG00000004285	Atp6v1f	-0.662246506	0.000841093	0.005374004	down	no	120.2862055	190.4165853	4630	6089	6085	7982	9124	10504	104.1322137	132.5885295	124.1378733	161.7098603	188.4706342	221.0692612
ENSMUSG00000054808	Actn4	-0.742708136	0.000844394	0.005387894	down	no	32.37075491	54.23376656	6832	8062	11307	18624	12090	14772	26.65408386	30.44462175	40.01355913	65.45430183	43.32307278	53.92392507
ENSMUSG00000043091	Tuba1c	-0.710923862	0.000847726	0.005404348	down	no	90.58529531	148.3384049	8066	9364	9771	12785	13410	20023	84.32670854	94.77290815	92.65626926	120.3869427	128.7531143	195.8751577
ENSMUSG00000036894	Rap2b	-0.669081882	0.000848812	0.005406542	down	no	12.38456433	19.75121567	2935	3426	4745	6970	5926	5467	10.329247	11.673878	15.150568	22.0956	19.155197	18.00285
ENSMUSG00000056643	Chst13	-2.063067301	0.000848824	0.005406542	down	yes	1.799070333	7.835717333	16	139	246	428	297	1035	0.231075	1.940517	3.225619	5.566509	3.937696	14.002947
ENSMUSG00000028070	Naxe	-0.577341693	0.000860736	0.005472693	down	no	47.18882133	70.45952633	1618	2163	1836	2811	2828	3099	42.601112	55.123959	43.841393	66.660744	68.375481	76.342354
ENSMUSG00000031021	Tmem9b	-0.60827806	0.000867023	0.005500479	down	no	31.72244369	48.41136204	2439	2907	2998	4390	4067	4784	29.11372146	33.58936822	32.46424139	47.2080451	44.587776	53.43826503
ENSMUSG00000033227	Wnt6	-1.313276691	0.000872146	0.00553053	down	yes	0.386338017	1.108575807	37	31	47	96	129	110	0.389528722	0.315834433	0.453650896	0.932976372	1.282406833	1.110344217
ENSMUSG00000003680	Taf6l	-0.599487735	0.000876792	0.005555083	down	no	7.842425562	11.9341922	1612	2062	2420	2923	3344	3334	6.532589774	8.094507173	8.900179738	10.67862846	12.46357791	12.66037022
ENSMUSG00000032436	Cmtm7	-0.673186884	0.000879208	0.005563018	down	no	36.56280186	58.36219222	4340	5471	6857	8272	8966	10282	30.02185259	36.64013471	43.02641827	51.54319131	56.98345337	66.55993198
ENSMUSG00000107068	Gm42742	-1.270724723	0.000880073	0.005566038	down	yes	1.793293728	4.468191002	328	364	372	736	315	1687	1.734683362	1.862893449	1.782304372	3.507492134	1.529867729	8.367213143
ENSMUSG00000102422	Gm21949	-1.485273837	0.000881573	0.005573063	down	yes	0.078729667	0.40039	8	12	5	16	63	52	0.08008	0.116434	0.039675	0.142424	0.575542	0.483204
ENSMUSG00000056952	Tatdn2	-0.617622311	0.00088319	0.005579375	down	no	15.34024911	23.59065915	2380	1964	2818	3911	3346	4183	16.01444188	12.79839705	17.20790839	23.72296774	20.6932151	26.35579461
ENSMUSG00000073131	Vma21	-0.616392268	0.000883349	0.005579375	down	no	2.827891281	4.388564892	861	901	949	1079	1652	1645	2.815888322	2.851795699	2.815989822	3.174707788	4.961114398	5.029872491
ENSMUSG00000087701	Gm13493	-0.643762307	0.000888102	0.005601995	down	no	45.54160533	71.21036767	881	1020	1048	1146	1942	1700	42.701473	47.853294	46.070049	50.038635	86.465294	77.127174
ENSMUSG00000006024	Napa	-0.660138204	0.000889123	0.005605967	down	no	28.87671399	45.68998855	3745	4924	5745	7128	7614	8868	23.64607437	30.08946149	32.89460609	40.54056382	44.14582197	52.38357984
ENSMUSG00000050967	Creg2	-1.809173343	0.000895734	0.005645112	down	yes	0.143715667	0.754080667	7	12	101	266	168	197	0.026696	0.045505	0.358946	0.937634	0.604237	0.720371
ENSMUSG00000084918	Gm12708	-1.566820924	0.000896512	0.005645112	down	yes	0.513675506	1.718020957	14	42	35	108	108	90	0.249588401	0.73565942	0.555778695	1.784484535	1.820013884	1.549564451
ENSMUSG00000041355	Ssr2	-0.715509932	0.000900142	0.005665482	down	no	33.04100795	54.31964004	2120	3435	2522	3781	4536	5493	27.17285731	42.64087857	29.30928798	43.66002547	53.40475672	65.89413793
ENSMUSG00000051615	Rap2a	-0.797087664	0.000905003	0.005693579	down	no	4.758522	8.342119	553	722	1380	1414	1531	1826	3.151403	3.985018	7.139145	7.264742	8.018176	9.743439
ENSMUSG00000027131	Emc4	-0.580614076	0.00092802	0.005817972	down	no	21.60280157	32.35622852	914	1128	935	1354	1666	1628	20.75998786	24.79262212	19.25579473	27.69488701	34.76354777	34.61025077
ENSMUSG00000032577	Mapkapk3	-0.595522605	0.000952752	0.005952213	down	no	7.721152364	11.71791641	1573	1865	2203	3385	2427	3074	6.777509713	7.780524364	8.605423015	13.14488302	9.60530545	12.40356075
ENSMUSG00000033585	Ndn	-1.282570769	0.00095385	0.005956472	down	yes	0.064877667	0.301101333	5	12	16	24	70	58	0.025894	0.074949	0.09379	0.139378	0.413938	0.349988
ENSMUSG00000005087	Cd44	-0.916800416	0.000954595	0.005958536	down	no	28.82254452	54.50355562	5350	6375	14318	15539	15004	19844	18.87167696	21.77252037	45.82343623	49.37971937	48.6201121	65.51083539
ENSMUSG00000096617	Gm5559	-0.725382381	0.000956286	0.005966494	down	no	346.8232827	573.4817203	11481	14606	19822	26016	22980	29454	273.980743	337.423187	429.065918	559.162415	503.64444	657.638306
ENSMUSG00000045980	Tmem104	-0.79446616	0.000967456	0.006030941	down	no	15.40965169	26.80048991	2072	2857	4498	6945	4483	5488	10.73718611	14.34044987	21.15131909	32.4334272	21.34427695	26.62376559
ENSMUSG00000014329	Bicc1	-0.950236863	0.000979369	0.006091964	down	no	0.034885589	0.160624568	7	12	16	22	53	88	0.021857557	0.037249171	0.04555004	0.063635613	0.155990348	0.262247743
ENSMUSG00000042659	Arrdc4	-0.825651826	0.000981298	0.006099417	down	no	2.738257942	4.930345647	391	359	720	699	925	1092	2.30630397	2.050691813	3.857778045	3.71905362	5.028913477	6.043069845
ENSMUSG00000066152	Slc31a2	-0.626503315	0.000981843	0.006099417	down	no	19.76681251	30.57075616	1517	1452	2338	3043	3085	2379	17.82926054	16.5317463	24.93943069	32.23059754	33.31537036	26.16630058
ENSMUSG00000052310	Slc39a1	-0.817788034	0.000983939	0.006109791	down	no	54.23162567	95.670428	3898	4550	8581	12447	8486	10017	39.422504	44.545254	78.727119	113.390312	78.824913	94.796059
ENSMUSG00000042712	Tceal9	-0.980173085	0.000990234	0.006138255	down	no	9.673940719	19.18107305	468	533	307	508	1328	877	10.76730226	11.87138163	6.383138263	10.53137766	28.10640285	18.90543864
ENSMUSG00000029535	Triap1	-0.570910282	0.000990797	0.006139089	down	no	20.38735	30.33315	889	889	1141	1333	1536	1636	19.522654	18.912086	22.72731	26.375061	31.000034	33.624355
ENSMUSG00000096438	Gapdh-ps15	-0.69031327	0.00099354	0.006153429	down	no	105.4315007	170.1892037	3258	4882	5810	7014	7817	8443	77.751099	112.776924	125.766479	150.736084	171.319656	188.511871
ENSMUSG00000019579	Mydgf	-0.599434036	0.000994342	0.006155739	down	no	29.60783831	44.91100157	2565	3074	2993	4175	4506	4943	27.59760611	32.0155213	29.21038753	40.45877497	44.52003027	49.75419948
ENSMUSG00000021550	2210016F16Rik	-0.603432697	0.000998661	0.006174481	down	no	17.46199533	26.582419	1968	2325	2719	3317	3935	3820	15.42386	17.633383	19.328743	23.413797	28.322266	28.011194
ENSMUSG00000029401	Rilpl2	-0.671919052	0.001024367	0.006306233	down	no	47.19097345	75.24354374	6284	7873	10292	14369	12461	13541	38.274784	46.42681911	56.87131723	78.83992888	69.7145395	77.17616284
ENSMUSG00000021665	Hexb	-0.695369031	0.001027437	0.006322416	down	no	158.3242307	256.4361325	10744	12257	16816	19191	25414	22124	134.7779809	148.8414635	191.3532477	216.8260709	292.8054559	259.6768708
ENSMUSG00000021576	Pdcd6	-0.578868296	0.001034949	0.00636046	down	no	14.44398383	21.62401547	1901	1541	1852	2191	2885	3170	16.24028912	12.73704619	14.35461616	16.86325785	22.65353099	25.35525757
ENSMUSG00000036853	Mcoln3	-1.385797142	0.001043225	0.006400348	down	yes	0.146210092	0.543387115	26	33	8	81	114	67	0.177305845	0.21152562	0.049798813	0.495452258	0.708518988	0.426190097
ENSMUSG00000031839	Hsbp1	-0.61184595	0.001050116	0.006437124	down	no	40.74062764	62.31319159	2987	3537	3425	4628	5289	5910	38.35568739	43.97889638	39.88729915	53.54001063	62.3870878	71.01247633
ENSMUSG00000092283	Gm20412	-1.737487272	0.001066235	0.006527561	down	yes	26.81	89.63244133	136	433	1738	2917	1619	3212	5.108303	15.799446	59.522251	99.229736	56.145882	113.521706
ENSMUSG00000018932	Map2k3	-0.726255052	0.001070286	0.00654588	down	no	8.287805126	13.77627465	1164	1088	1363	1588	1514	3113	8.380982414	7.578241775	8.90419119	10.30207409	10.02428549	21.00246438
ENSMUSG00000030223	Ptpro	-0.94154385	0.001071482	0.006547712	down	no	7.793125237	15.05939728	1234	1719	4058	5092	4386	4373	4.379010761	5.91373972	13.08662523	16.30976037	14.32113382	14.54729766
ENSMUSG00000059040	Eno1b	-0.769845463	0.001074903	0.006563819	down	no	37.501924	64.01455667	1912	2550	4285	5274	4385	5702	26.015961	33.593643	52.896168	64.642036	54.803497	72.598137
ENSMUSG00000041707	1810011H11Rik	-0.851124626	0.001078815	0.006582099	down	no	6.888077052	12.50583817	523	524	400	561	892	1281	7.7587078	7.531791493	5.373731865	7.505115197	12.17383593	17.83856339
ENSMUSG00000007682	Dio2	-2.234143771	0.001084104	0.006608751	down	yes	0.045509	0.584595667	34	0	0	140	243	84	0.136527	0	0	0.517167	0.91405	0.32257
ENSMUSG00000022351	Sqle	-1.0960575	0.00108786	0.006622341	down	yes	1.39377192	3.093232023	222	375	430	462	545	1326	0.948302297	1.556676258	1.676337206	1.787259052	2.15092886	5.341508157
ENSMUSG00000050043	Tmx2	-0.54106731	0.00108818	0.006622341	down	no	12.94384672	18.8794305	1408	1341	1191	1729	2261	2019	14.44391551	13.31460086	11.0730238	15.96239635	21.30595711	19.36993804
ENSMUSG00000030105	Arl8b	-0.613015015	0.001089492	0.006627512	down	no	16.50603399	25.29813515	3072	3165	3463	4214	5938	5310	16.39871126	16.35392117	16.76546955	20.26057797	29.11373805	26.52008944
ENSMUSG00000013997	Nit1	-0.649934226	0.001096957	0.006664446	down	no	4.276224506	6.766719247	1088	837	833	1415	1156	1985	5.264969361	3.914534748	3.649169411	6.169402132	5.137080962	8.993674646
ENSMUSG00000038244	Mical2	-0.893836245	0.001102445	0.006692991	down	no	0.380803515	0.793386026	232	225	114	356	435	460	0.481386682	0.447768243	0.213255621	0.663017966	0.82489284	0.892247272
ENSMUSG00000085783	Gm9816	-0.720221576	0.001102589	0.006692991	down	no	8.769785667	14.51239567	487	598	541	906	710	1184	8.226799	9.784778	8.29778	13.784631	11.019852	18.732704
ENSMUSG00000024889	Rce1	-0.559916731	0.001108362	0.006719502	down	no	9.426587085	13.94394348	881	771	934	1217	1275	1482	10.08008477	8.52216596	9.677510523	12.54435889	13.40959113	15.87788042
ENSMUSG00000060044	Tmem26	-1.09873104	0.001114454	0.006753582	down	yes	0.097266862	0.32247901	20	24	25	46	77	110	0.08650028	0.103078784	0.102221522	0.18657148	0.315212874	0.465652674
ENSMUSG00000073471	Rsph3a	-0.5516736	0.001120908	0.006781234	down	no	7.927491	11.66657667	728	770	778	1131	1202	1157	7.948	8.134323	7.70015	11.126655	12.053755	11.81932
ENSMUSG00000034880	Mrpl34	-0.596492424	0.001130744	0.006826341	down	no	39.69621167	60.073302	853	1173	1142	1386	1682	1907	33.597183	44.706879	40.784573	49.140995	60.8228	70.256111
ENSMUSG00000052593	Adam17	-0.757451438	0.001146108	0.006913276	down	no	9.81199111	16.65623749	2111	2914	4280	4223	6696	5347	7.045789402	9.423208196	12.96697573	12.70698858	20.54637311	16.71535077
ENSMUSG00000028847	Trappc3	-0.583624408	0.00117457	0.007055291	down	no	31.25611027	46.89056166	2042	2319	2786	3437	3706	3979	28.09093123	30.90474135	34.77265821	42.59502117	46.84908029	51.22758353
ENSMUSG00000058056	Palld	-0.843977085	0.001177721	0.00706534	down	no	0.406850591	0.809792549	166	169	222	471	280	397	0.379662334	0.376548127	0.464341314	0.9807747	0.591889921	0.856713026
ENSMUSG00000053038	Gm6180	-0.971624985	0.001185929	0.007099736	down	no	9.280701333	18.29600733	160	170	283	363	405	476	7.661899	7.891371	12.288834	15.665543	17.843914	21.378565
ENSMUSG00000026321	Tnfrsf11a	-0.685451491	0.001200536	0.007178197	down	no	2.894609816	4.715947047	570	585	1148	1217	1339	1302	2.276026636	2.254172022	4.153630789	4.374925463	4.907595023	4.865320655
ENSMUSG00000032294	Pkm	-0.720960149	0.001205474	0.007201716	down	no	182.8270496	301.4147484	33683	37400	49426	64361	53728	87443	161.0350675	173.1027275	214.343354	277.1424796	235.9244677	391.1772979
ENSMUSG00000022400	Rbx1	-0.577871527	0.001212703	0.007238872	down	no	11.94765777	17.88288163	2186	2477	2477	3181	3811	4118	11.46664592	12.58510932	11.79121807	15.0364453	18.38182684	20.23037273
ENSMUSG00000001506	Col1a1	-1.491622516	0.001222466	0.007294114	down	yes	0.668105208	2.059950652	43	375	162	543	495	812	0.156430744	1.318136353	0.529748526	1.773895193	1.647141563	2.758815201
ENSMUSG00000109901	Chmp1b	-0.583611061	0.001235397	0.007365143	down	no	9.333253512	14.03663163	1504	1653	2195	2268	3177	2888	8.261524811	8.794975938	10.94325979	11.22433843	16.03570017	14.84985628
ENSMUSG00000019795	Pcmt1	-0.554961695	0.001236543	0.007368684	down	no	6.55866179	9.682437306	1473	1291	1289	1611	2307	2321	7.446359692	6.313657569	5.91596811	7.335197287	10.7240111	10.98810353
ENSMUSG00000091931	Gon7	-1.206045678	0.001237018	0.007368684	down	yes	1.53338996	3.668302922	110	88	89	138	269	302	1.839866009	1.406361968	1.353941903	2.082057699	4.158926009	4.763925057
ENSMUSG00000028207	Asph	-0.539325649	0.001245053	0.007404243	down	no	2.281264581	3.360675274	1772	1447	1594	2724	2658	2039	2.624955669	2.076068733	2.142769339	3.636934658	3.618310947	2.826780217
ENSMUSG00000072812	Ahnak2	-0.814858991	0.001279642	0.007591061	down	no	2.547809728	4.557831482	1835	1747	1108	4589	1877	2401	3.094754608	2.854212115	1.694462459	6.97495849	2.907731069	3.790804885
ENSMUSG00000046675	Tmem251	-0.662046981	0.001287795	0.007633112	down	no	4.116899333	6.57251	568	525	732	750	1156	1112	4.032865	3.605199	4.712634	4.795672	7.536779	7.385079
ENSMUSG00000097816	Gm26811	-1.206031027	0.001294517	0.007666618	down	yes	0.306448	0.837684	58	51	115	322	125	185	0.252178	0.214411	0.452755	1.263923	0.497388	0.751741
ENSMUSG00000069609	Cd300ld4	-0.818006569	0.001297881	0.00768337	down	no	13.68010167	24.193883	601	464	455	1307	962	563	16.851393	12.606868	11.582044	33.027821	24.791042	14.762786
ENSMUSG00000032299	Commd4	-0.523677135	0.001303284	0.007712175	down	no	10.93977214	15.77093947	1342	1322	1185	1740	2153	1901	11.91378383	11.36564428	9.5398883	13.9375584	17.57716344	15.79809656
ENSMUSG00000014856	Tmem208	-0.575693283	0.001310195	0.007746674	down	no	17.10510809	25.54238119	976	1264	1157	1387	1963	1921	15.41343457	19.32485698	16.57703272	19.72881578	28.48301898	28.41530881
ENSMUSG00000109881	Gm45507	-1.301266152	0.001312946	0.007759742	down	yes	3.217918333	8.076846333	55	64	104	131	240	201	2.503386	2.840677	4.309692	5.427102	10.143002	8.660435
ENSMUSG00000064193	Gm4735	-0.717167809	0.001322665	0.007801113	down	no	34.992099	57.58971167	1349	1768	2929	3353	3008	3876	24.765152	31.421686	48.789459	55.45327	50.722458	66.593407
ENSMUSG00000001962	Fam50a	-0.564282025	0.001324253	0.007807047	down	no	15.59688156	23.11021678	1455	1453	1786	1901	2496	2814	15.18153593	14.68844012	16.92066863	17.87949289	23.94347087	27.5076866
ENSMUSG00000062421	Arf2	-0.863707511	0.001325128	0.007807047	down	no	15.10076468	27.56096353	1399	1376	3256	3336	2956	4973	11.15050674	10.60677027	23.54501703	23.9544849	21.63037384	37.09803185
ENSMUSG00000031591	Asah1	-0.722412704	0.00132723	0.007812136	down	no	62.92561496	103.8884213	8263	8082	11778	11869	21252	14943	58.25673675	55.17669808	75.34341004	75.38824323	137.6683059	98.60871475
ENSMUSG00000032336	Nptn	-0.779250899	0.001335306	0.007853064	down	no	18.79166105	32.32261502	3984	3446	7976	10373	8395	8518	15.42902823	12.92027255	28.02568237	36.20699453	29.87725133	30.88359922
ENSMUSG00000050957	Insl6	-1.208022158	0.001336461	0.007856638	down	yes	2.315275	5.479785333	76	64	76	130	191	209	2.542595	2.085151	2.318079	3.940203	5.898511	6.600642
ENSMUSG00000111116	Gm48065	-1.235148953	0.00133847	0.007865225	down	yes	0.074624667	0.311076333	24	6	10	36	50	90	0.13799	0.033564	0.05232	0.183824	0.262464	0.486941
ENSMUSG00000037720	Tmem33	-0.540211204	0.001344327	0.007896405	down	no	3.677723586	5.393510439	1566	1309	1446	1796	2694	2116	4.170151463	3.371530139	3.491489156	4.311956809	6.59411157	5.274462937
ENSMUSG00000001467	Cyp51	-0.996115987	0.001352366	0.007927884	down	no	2.714674586	5.514214263	510	596	465	466	1060	1780	2.756098313	3.115835169	2.272090277	2.268388882	5.266184895	9.008069011
ENSMUSG00000005615	Pcyt1a	-0.59573563	0.001352449	0.007927884	down	no	10.37103622	15.72427989	2449	2254	3152	4837	3812	3738	10.17609835	9.062724069	11.87428623	18.09961394	14.54649771	14.52672801
ENSMUSG00000112860	Gm47439	-1.143970076	0.001355596	0.007939842	down	yes	1.49838	3.432233	70	72	105	222	204	162	1.338709	1.33527	1.821161	3.823837	3.582071	2.890791
ENSMUSG00000021108	Prkch	-0.848945209	0.001360994	0.007964953	down	no	4.044265605	7.364583045	925	816	2325	3010	2374	2213	2.932248245	2.507261841	6.693286728	8.604313157	6.91913551	6.570300467
ENSMUSG00000039043	Arpin	-1.14570636	0.001363034	0.007969298	down	yes	1.14545	2.655613333	103	165	72	254	258	314	1.077775	1.673999	0.684576	2.40225	2.479872	3.084718
ENSMUSG00000025791	Pgm2	-0.562879225	0.001364386	0.007969298	down	no	14.81971052	21.93961112	1701	1760	2235	2846	2416	3483	13.9212847	13.94374791	16.59409895	20.97887668	18.16417986	26.67577684
ENSMUSG00000030654	Arl6ip1	-0.602114641	0.001364678	0.007969298	down	no	63.0213623	95.71443241	6322	6597	7631	9934	12547	9981	60.89624926	61.49645027	66.67138737	86.18161763	111.0002098	89.96146978
ENSMUSG00000034744	Nagk	-0.720786977	0.00136507	0.007969298	down	no	10.75373273	17.78782855	1639	2762	2217	4884	3797	2738	8.349790297	13.64847963	10.26292827	22.47208074	17.80540577	13.08599914
ENSMUSG00000115505	AC123061.1	-1.438496071	0.001369337	0.007987708	down	yes	0.530484	1.608852333	29	20	22	57	85	79	0.673229	0.460909	0.457314	1.221739	1.857317	1.747501
ENSMUSG00000063931	Pepd	-0.612209457	0.001379525	0.008034064	down	no	36.28937265	55.52473802	3901	5105	5727	8503	7015	7884	30.25057886	38.33299118	40.28454789	59.40641481	49.96820116	57.19959808
ENSMUSG00000039013	Siglec5	-1.273400058	0.001385394	0.008064971	down	yes	2.133809139	5.299800033	112	222	466	534	445	1038	0.959293772	1.834796297	3.607337347	4.109343694	3.488443955	8.301612451
ENSMUSG00000094708	Gm10359	-0.669105585	0.001397664	0.008133099	down	no	74.77596533	118.9592893	2301	3536	4054	4820	5317	6125	54.90934	81.673492	87.745064	103.597511	116.526588	136.753769
ENSMUSG00000110388	Gm30329	-1.457079168	0.001400609	0.008138849	down	yes	0.102043	0.454713	29	8	4	51	82	60	0.218029	0.060186	0.027914	0.355016	0.579275	0.429848
ENSMUSG00000036748	Cuedc2	-0.557268499	0.001400922	0.008138849	down	no	33.19972096	48.8998926	2682	3018	2739	4298	4476	4198	33.02639302	35.98031086	30.592459	47.68346221	50.62980062	48.38641496
ENSMUSG00000032024	Clmp	-1.210821925	0.001402194	0.008142946	down	yes	0.464777818	1.207288227	53	65	171	278	245	237	0.267943237	0.327697306	0.798692911	1.298271576	1.169811407	1.153781699
ENSMUSG00000043822	Adamtsl5	-0.73616849	0.001408707	0.00817175	down	no	4.882526882	8.199624574	778	1462	779	1937	1336	2027	3.924410199	7.152668122	3.570502325	8.820516859	6.186900982	9.591455881
ENSMUSG00000021273	Fdft1	-0.759058401	0.001409659	0.008173003	down	no	14.48175948	24.57796123	1570	2637	3927	4558	4690	4944	8.870149253	14.43466616	20.14046303	23.21513736	24.35661232	26.16213399
ENSMUSG00000007815	Rhoa	-0.667124021	0.00141968	0.008224513	down	no	101.551147	161.3122996	26481	30476	43547	57086	54051	54099	84.48783848	94.13443039	126.0311723	164.0465831	158.3872681	161.5030475
ENSMUSG00000031696	Vps35	-0.653407641	0.001432987	0.008291555	down	no	9.738327839	15.37449872	3823	3672	3859	4308	7941	6410	10.27007505	9.545360367	9.399548101	10.42184902	19.59247394	16.1091732
ENSMUSG00000034792	Gna15	-0.53731408	0.001443398	0.008334984	down	no	19.50900755	28.35792752	1590	1718	2180	2882	2462	2930	17.78382144	18.61572665	22.12747456	29.05932699	25.32245774	30.69199784
ENSMUSG00000040829	Zmynd15	-1.14326382	0.001451009	0.008365463	down	yes	2.601540257	5.867166369	288	266	991	1335	1488	732	1.555434458	1.3910597	4.858126614	6.508891455	7.395374256	3.697233396
ENSMUSG00000056529	Ptafr	-1.192564636	0.001488725	0.008549964	down	yes	54.855424	125.505394	4181	4845	17816	26582	17348	18592	27.484821	30.837204	106.244247	157.402344	104.750519	114.363319
ENSMUSG00000021076	Actr10	-0.539148618	0.001488972	0.008549964	down	no	4.101618496	6.005433739	1586	1630	2040	2202	2987	2791	3.890043413	3.873116609	4.541695466	4.869227466	6.734630441	6.41244331
ENSMUSG00000019810	Fuca2	-0.553453601	0.001501224	0.008606538	down	no	6.766103667	9.976657359	1403	2052	2035	2720	2831	2852	5.432642113	7.707225199	7.15844369	9.503355943	10.07659478	10.35002135
ENSMUSG00000038503	Mesd	-0.543261461	0.001519909	0.008703226	down	no	3.391329927	4.987786591	738	900	838	1297	1078	1416	3.170619904	3.740688949	3.262680928	5.019708708	4.2486353	5.695015764
ENSMUSG00000036513	Commd2	-0.563156468	0.001524603	0.00872662	down	no	6.175003269	9.171306644	878	959	842	1119	1543	1486	6.325242148	6.691161878	5.508605779	7.268068288	10.22034043	10.02551122
ENSMUSG00000070737	Tmem35b	-0.774563691	0.001529398	0.008747082	down	no	4.519746633	7.802874079	324	421	391	580	892	568	4.038888009	5.085019953	4.435331937	6.521768212	10.24713394	6.639720085
ENSMUSG00000048120	Entpd1	-0.583116324	0.001537779	0.00878801	down	no	13.76655182	20.67322779	2969	3602	3514	4589	5895	5270	12.71905	14.93443966	13.64616578	17.70505158	23.18942403	21.12520775
ENSMUSG00000002900	Lamb1	-1.023503407	0.001541246	0.008804315	down	yes	0.024465012	0.153018636	0	24	8	44	95	70	0	0.055897808	0.017497227	0.094394623	0.209115466	0.155545819
ENSMUSG00000028019	Pdgfc	-1.306011232	0.001548857	0.008839345	down	yes	0.16746602	0.561328397	12	47	56	159	95	138	0.056387199	0.210458798	0.235552063	0.669942033	0.408815153	0.605228004
ENSMUSG00000022193	Psmb5	-0.648614491	0.001551312	0.008847721	down	no	93.81020229	147.1194509	3068	3783	4247	4592	5784	7640	81.603592	97.37678888	102.450226	109.9989127	141.2619729	190.0974669
ENSMUSG00000020572	Nampt	-0.735192108	0.001574976	0.008964861	down	no	10.17675682	17.00688584	2201	1872	2693	2469	5629	3626	10.40843705	8.56741931	11.55441411	10.51480833	24.45688594	16.04896325
ENSMUSG00000021038	Vipas39	-0.490780783	0.001575922	0.008966689	down	no	10.19660625	14.36884427	1784	1713	1758	2522	2638	2569	10.83204284	10.07506178	9.682714135	13.79379644	14.71899508	14.59374127
ENSMUSG00000039804	Ncoa5	-0.65901118	0.001582978	0.008999699	down	no	4.634939214	7.376469067	871	723	1088	1922	1522	1002	4.732745578	3.798752997	5.373319067	9.423935688	7.608554457	5.096917056
ENSMUSG00000020376	Rnf130	-0.685046565	0.001588	0.009024671	down	no	92.75843143	149.1935028	4737	5873	8503	9107	12818	9824	72.6801035	87.23764613	118.3575447	125.8688841	180.6691885	141.0424357
ENSMUSG00000083567	Gm11451	-1.686048908	0.001612127	0.009143675	down	yes	1.164473333	3.968749667	14	42	43	61	130	151	0.50761	1.51044	1.47537	2.053352	4.505652	5.347245
ENSMUSG00000024414	Mrpl27	-0.574597703	0.001620908	0.009182584	down	no	22.18683735	33.09094271	785	1123	965	1327	1428	1698	18.99962483	26.34722663	21.2136606	28.9731773	31.78372297	38.51592787
ENSMUSG00000042066	Tmcc2	-0.822340593	0.001622571	0.009188378	down	no	1.591593738	2.891198635	315	338	549	1069	613	579	1.31971429	1.366153376	2.088913547	4.039256316	2.361358918	2.272980671
ENSMUSG00000026278	Bok	-1.824170062	0.00163753	0.009269427	down	yes	0.263225802	1.186194348	5	45	16	68	84	148	0.051984752	0.552555514	0.185137139	0.793564011	0.987379346	1.777639688
ENSMUSG00000050856	Atp5k	-0.586356162	0.001641781	0.009289823	down	no	31.32676861	47.0857129	800	876	855	999	1357	1598	31.02403906	32.89602329	30.06024348	34.90133007	48.34319964	58.01260898
ENSMUSG00000015714	Cers2	-0.602387253	0.001645417	0.009306726	down	no	41.5869859	63.19029609	5871	5877	8410	11232	9907	10620	38.16304836	36.99571433	49.60219499	65.78050077	59.17440552	64.61598199
ENSMUSG00000030101	Sumf1	-0.647757535	0.001648057	0.009310645	down	no	14.13360587	22.20023214	1522	1861	2997	3472	3572	3294	10.67258428	12.64458077	19.08365256	21.94811058	23.02586867	21.62671718
ENSMUSG00000017801	Mlx	-0.554181303	0.001649685	0.009316176	down	no	11.844571	17.43863345	1032	805	1288	1453	1541	1769	12.30623334	9.279644796	13.94783487	15.62569419	16.90362291	19.78658326
ENSMUSG00000031538	Plat	-1.601377393	0.001655738	0.009346679	down	yes	0.07582658	0.433515643	4	16	46	28	160	181	0.015274887	0.056280676	0.155924176	0.094275028	0.561446501	0.6448254
ENSMUSG00000005161	Prdx2	-0.62087092	0.001674708	0.009435197	down	no	43.97024548	67.67136608	4649	6113	6911	7887	9885	10391	36.42354169	46.35978088	49.12741387	55.66822622	71.14941374	76.19645829
ENSMUSG00000059005	Hnrnpa3	-0.93221104	0.001692683	0.009514048	down	no	1.501972596	2.956881248	464	318	272	770	378	1030	2.055128257	1.361390051	1.08939948	3.069184337	1.53207123	4.269388176
ENSMUSG00000017929	B4galt5	-0.64474016	0.001694857	0.009522533	down	no	42.63354379	66.71208682	7119	6468	10656	15182	11749	12392	39.51249831	34.74245768	53.6456754	75.89374525	59.89015926	64.35235594
ENSMUSG00000073468	Sft2d1	-0.51650914	0.001716732	0.009634116	down	no	13.2752356	19.03313716	2231	1955	2039	3014	3530	2781	14.88252934	12.61892796	12.32424949	18.10922444	21.63172146	17.35846557
ENSMUSG00000017765	Slc12a4	-0.699918795	0.001727121	0.00967522	down	no	9.278636181	15.13478188	1389	1573	2287	2657	2031	4137	7.753405452	8.497745122	11.58475797	13.36368982	10.41468567	21.62597017
ENSMUSG00000024087	Cyp1b1	-1.376333759	0.001727429	0.00967522	down	yes	0.068385667	0.337142333	4	8	36	48	58	130	0.01859	0.035933	0.150634	0.2003	0.246336	0.564791
ENSMUSG00000092609	Gm20481	-1.46046476	0.001739424	0.009734804	down	yes	4.8143	13.42400633	60	59	248	257	350	426	2.539057	2.386357	9.517486	9.805101	13.601832	16.865086
ENSMUSG00000043300	B3galnt1	-0.864278151	0.001742361	0.009746702	down	no	2.760357	5.107075667	188	271	279	401	617	399	2.213783	3.09003	2.977258	4.248421	6.674564	4.398242
ENSMUSG00000002015	Bcap31	-0.574390252	0.001760247	0.009835988	down	no	106.1638233	158.1319327	4866	6093	6033	8027	8825	9460	95.450951	115.70211	107.338409	141.798019	158.985352	173.612427
ENSMUSG00000048537	Phldb1	-1.126001802	0.00176255	0.009845025	down	yes	1.428703695	3.236442411	252	259	878	1152	623	1411	0.826507324	0.826405849	2.633197912	3.436733231	1.892514123	4.380079878
ENSMUSG00000069939	Gm12070	-0.663320243	0.001775346	0.009904928	down	no	219.2955983	347.361908	6766	10223	12023	14514	15735	17256	161.470642	236.177414	260.238739	311.940918	344.865723	385.279083
ENSMUSG00000028563	Tm2d1	-0.64314866	0.001777805	0.009910359	down	no	9.774750789	15.32173309	491	501	448	718	827	813	10.41861935	10.29580728	8.609825731	13.7209408	16.11086129	16.13339718
ENSMUSG00000004530	Coro1c	-0.656083059	0.001778393	0.009910359	down	no	31.05675534	48.99676807	9823	13953	15801	25185	19608	20013	24.29910552	33.4155291	35.45563142	56.1171615	44.55252276	46.32061995
ENSMUSG00000020902	Ntn1	-1.131712828	0.001780736	0.009911771	down	yes	0.048976826	0.226436134	12	24	5	120	32	44	0.044647828	0.088460924	0.013821727	0.410665311	0.11195786	0.15668523
ENSMUSG00000025283	Sat1	-0.578411188	0.00178141	0.009911771	down	no	41.26601855	61.66790051	4234	5378	5437	6780	8254	8320	36.46489681	44.8521924	42.48096645	52.60931287	65.31832309	67.07606557
ENSMUSG00000052776	Oas1a	-0.850351896	0.001783379	0.009918878	down	no	41.300939	74.54343533	1800	3278	5287	5262	8136	5792	22.827759	40.244438	60.83062	60.113804	94.782722	68.73378
ENSMUSG00000036002	Fam214b	-0.628347125	0.001788994	0.009938546	down	no	16.43848579	25.46507533	2424	2644	3908	5552	3959	4882	14.00869581	14.79954188	20.50721969	28.93162738	21.03477203	26.42882658
ENSMUSG00000027342	Pcna	-0.56740476	0.001802325	0.010004857	down	no	39.24634932	58.20560361	4151	4163	4016	5277	6562	7217	41.3313798	40.13106834	36.27659981	47.33261667	60.02169732	67.26249685
ENSMUSG00000050721	Plekho2	-0.708735747	0.001841139	0.01018877	down	no	59.46033509	97.24370036	11512	12020	20104	30402	20218	23225	49.61907296	50.15764672	78.60428558	118.027387	80.03608028	93.66763383
ENSMUSG00000000171	Sdhd	-0.582862557	0.001853372	0.01024967	down	no	89.08430467	133.4818777	4035	4678	5728	6568	8554	7316	78.374222	87.957687	100.921005	114.892487	152.595459	132.957687
ENSMUSG00000082424	Gm13292	-0.631618323	0.001853572	0.01024967	down	no	22.162774	34.39175867	654	1004	1274	1352	1534	1805	15.618897	23.236601	27.632824	29.116373	33.685997	40.372906
ENSMUSG00000022108	Itm2b	-0.650054975	0.001856038	0.010253804	down	no	477.4895839	749.3469432	47965	63662	59611	99648	107275	73295	419.8138589	539.4127153	473.2421775	785.5060974	862.3212741	600.2134582
ENSMUSG00000074420	Gm10693	-1.179694997	0.001864063	0.010283894	down	yes	0.099896543	0.352823402	28	17	8	91	55	51	0.162331659	0.095394475	0.041963494	0.483423395	0.295524463	0.279522347
ENSMUSG00000007721	Ccdc124	-0.639581364	0.001870997	0.01031818	down	no	36.73096254	57.27811071	1969	2801	3459	3673	4461	5115	27.74531001	38.21773037	44.22984723	46.62931006	57.74298266	67.46203941
ENSMUSG00000106574	Gm2451	-0.637107362	0.00189815	0.010459876	down	no	102.2473423	159.0713853	3095	4886	5502	6494	7363	7832	74.083839	113.213913	119.444275	139.986801	161.841125	175.38623
ENSMUSG00000066861	Oas1g	-0.754373536	0.001907959	0.010509895	down	no	10.58459367	17.9238296	639	1217	1427	1498	2646	1589	6.517572933	12.02545218	13.21075588	13.77421357	24.81807023	15.17920499
ENSMUSG00000008859	Rala	-0.583997149	0.00192477	0.010590296	down	no	9.104759478	13.69790353	1301	1069	1077	1247	2185	1982	10.7309355	8.530383299	8.052959636	9.256853547	16.54476198	15.29209505
ENSMUSG00000021486	Prelid1	-0.707333147	0.001925954	0.010592745	down	no	125.9410237	205.6976523	10405	14097	20972	21919	26762	27823	91.26330659	119.7021796	166.857585	173.1589721	215.592255	228.3417297
ENSMUSG00000030868	Dctn5	-0.573081466	0.001938796	0.010655205	down	no	19.63104865	29.25383702	2339	2517	1933	2926	3859	3790	21.10514494	21.97734106	15.81065995	23.77246364	31.98719337	32.00185405
ENSMUSG00000026630	Batf3	-0.742866405	0.001955809	0.010732259	down	no	5.286285785	8.91393585	296	398	424	534	646	767	4.399670294	5.729269153	5.729917906	7.172739931	8.844831297	10.72423632
ENSMUSG00000078771	Evi2a	-0.51248497	0.001966931	0.010776799	down	no	13.2143174	18.89294254	1286	1195	1514	1654	2341	1938	13.36329522	12.00510222	14.27455476	15.47823898	22.35115066	18.84943798
ENSMUSG00000020116	Pno1	-0.624729736	0.001969792	0.010783032	down	no	10.00629262	15.48311438	850	557	848	877	1386	1362	11.83095265	7.497191553	10.69073365	10.99173108	17.72007267	17.73753938
ENSMUSG00000025495	Ptdss2	-0.57976911	0.001970021	0.010783032	down	no	2.19159355	3.325038707	537	521	564	883	781	899	2.273678554	2.137054158	2.16404794	3.367716729	3.039651845	3.567747548
ENSMUSG00000028573	Fggy	-0.8059197	0.001970324	0.010783032	down	no	0.853420148	1.566826243	188	248	223	357	507	392	0.76143867	0.975096543	0.823725232	1.307024159	1.897918545	1.495536023
ENSMUSG00000057137	Tmem140	-0.572467804	0.00198336	0.010846097	down	no	4.012502288	6.015558614	1133	1103	828	1622	1953	1248	4.622960956	4.355959146	3.058586763	5.962753913	7.321061642	4.762860289
ENSMUSG00000089722	Cd300ld5	-0.745162469	0.001997901	0.010913135	down	no	18.51364833	31.099509	907	588	556	1619	1289	730	25.443008	15.964698	14.133239	40.915199	33.21497	19.168358
ENSMUSG00000027223	Mapk8ip1	-1.053389967	0.002003186	0.010933654	down	yes	0.092230827	0.298956009	30	14	12	47	73	71	0.152827556	0.068124439	0.055740484	0.213866084	0.343226448	0.339775494
ENSMUSG00000032046	Abhd12	-0.659361091	0.002003944	0.010933654	down	no	67.35840333	106.4426572	5854	8526	10756	15693	13121	12317	49.56868518	69.894736	82.61178881	119.6918039	102.0433357	97.59283209
ENSMUSG00000026344	Lypd1	-1.118416789	0.00200697	0.010945998	down	yes	0.025410469	0.172276897	0	5	22	36	74	56	0	0.013156692	0.063074714	0.110119448	0.230201244	0.176509999
ENSMUSG00000030095	Tmem43	-0.616861885	0.002014085	0.01097229	down	no	16.78840801	25.79897897	2395	2724	3687	3965	4231	5781	14.39831047	15.85398676	20.11292679	21.48292649	23.37661894	32.53739148
ENSMUSG00000038508	Gdf15	-1.073610877	0.002015573	0.010976224	down	yes	4.921759341	10.46926954	138	444	636	798	886	964	1.781668639	5.539253796	7.444355589	9.274081903	10.49948714	11.63423959
ENSMUSG00000031556	Tm2d2	-0.575570704	0.002023307	0.01101416	down	no	20.43408719	30.50126984	1140	1741	1980	2432	2620	2461	15.12222633	22.36432073	23.81571453	29.0420578	31.91771211	30.5440396
ENSMUSG00000001418	Glmp	-0.595229122	0.002034015	0.011062557	down	no	23.25996891	35.19019681	4996	7448	6792	10139	10305	9818	18.98291374	27.39175893	23.40523407	34.69945345	35.96232159	34.90881538
ENSMUSG00000059182	Skap2	-0.641496246	0.002034511	0.011062557	down	no	9.266793355	14.51169341	3778	3752	6394	6126	7857	8494	7.948523978	7.645072505	12.20678358	11.61364682	15.19057884	16.73085459
ENSMUSG00000031783	Polr2c	-0.501675515	0.002048167	0.011120005	down	no	4.394490798	6.263556051	914	974	1155	1345	1485	1668	4.139607663	4.286109594	4.757755136	5.504548177	6.191913219	7.094206756
ENSMUSG00000025648	Pfkfb4	-0.94699447	0.002051825	0.011135593	down	no	4.651887611	9.06093711	649	584	1810	2211	1262	2567	3.167955999	2.75074099	8.036965846	9.752031055	5.667865227	11.76291505
ENSMUSG00000007458	M6pr	-0.567624544	0.002068242	0.011219281	down	no	34.99361725	51.91159223	5912	5609	7684	9271	9545	10737	33.89267222	31.12927245	39.95890707	47.87242545	50.26209873	57.60025251
ENSMUSG00000031903	Pla2g15	-0.578605954	0.002077611	0.011258499	down	no	40.41178654	60.40052504	4443	4889	6731	8973	8002	7915	35.24736613	37.54916563	48.43882785	64.1301784	58.31182443	58.75957228
ENSMUSG00000015355	Cd48	-0.658298827	0.002082015	0.011277925	down	no	71.64391797	113.1277254	3451	3522	4220	4077	8191	6075	69.39384164	68.55936633	76.97854592	73.83039626	151.2673988	114.2853812
ENSMUSG00000073616	Cops9	-0.50991933	0.002082843	0.011277925	down	no	29.07331722	41.44194518	1668	2106	1949	2455	3076	2956	26.57101637	32.47786789	28.17106741	35.24140232	45.01419681	44.07023641
ENSMUSG00000036632	Alg5	-0.504101705	0.002083554	0.011277925	down	no	9.816644223	13.96418163	1565	1630	1603	2014	2797	2300	10.02445157	10.11006261	9.315418481	11.62581734	16.47141035	13.79531722
ENSMUSG00000028656	Cap1	-0.663125864	0.002095317	0.01132877	down	no	77.88795199	123.3946921	10049	9063	16898	20543	18393	19995	68.75671513	60.02375847	104.8833824	126.6050917	115.5728351	128.0061495
ENSMUSG00000053279	Aldh1a1	-1.155126181	0.002106524	0.0113765	down	yes	0.096406256	0.337404197	32	14	16	31	91	109	0.153796912	0.065496276	0.069925579	0.128908949	0.397352522	0.48595112
ENSMUSG00000046006	Gapt	-0.850676219	0.002111364	0.011398344	down	no	10.6771494	19.33492916	747	1119	1057	1442	999	3029	8.57965782	12.4425247	11.00926569	14.9084201	10.53941609	32.55695131
ENSMUSG00000001158	Snrnp27	-0.518443833	0.002157531	0.01163182	down	no	11.58610595	16.63928733	882	979	932	1223	1581	1375	11.47085194	12.31338855	10.97407737	14.31946173	18.87671451	16.72168576
ENSMUSG00000014606	Slc25a11	-0.559760774	0.002157855	0.01163182	down	no	38.59951952	56.94405058	2966	3650	4161	5313	5330	5850	33.42412339	39.82230831	42.55212687	53.93380523	55.18625159	61.71209491
ENSMUSG00000009894	Snap47	-0.774301643	0.002177699	0.011729971	down	no	3.15410255	5.465693104	313	438	349	460	698	818	2.81519535	3.811347574	2.835764725	3.726913724	5.77673151	6.89343408
ENSMUSG00000009563	Tor2a	-0.488480848	0.00218018	0.011734522	down	no	9.805500933	13.79708874	1410	1084	1432	1936	1724	2096	11.05237852	8.199660417	10.16446386	13.64617795	12.39242646	15.35266182
ENSMUSG00000058833	Rex1bd	-0.526748935	0.002192332	0.01179108	down	no	18.86366478	27.22055386	1379	1526	1619	2295	1759	2727	18.04195759	19.31927714	19.22975961	27.06892374	21.14075804	33.45197979
ENSMUSG00000027774	Gfm1	-0.496591473	0.002237688	0.012008003	down	no	4.51089822	6.405406881	772	905	945	1184	1317	1367	4.16638979	4.734704823	4.631600047	5.764643292	6.536139444	6.915437909
ENSMUSG00000011884	Gltp	-0.690031263	0.002239784	0.012010373	down	no	122.7272848	198.0595282	6754	8911	12955	19846	14352	13606	91.654724	117.0549624	159.472168	242.5568851	178.8644973	172.757202
ENSMUSG00000012117	Dhdds	-0.473196302	0.002245474	0.012036278	down	no	6.754108038	9.414746601	1042	1142	1175	1626	1537	1713	6.569838471	6.961127209	6.731358435	9.229808941	8.906815714	10.10761515
ENSMUSG00000002844	Adprh	-0.595740019	0.002250624	0.012050373	down	no	61.31236633	92.70928933	3376	3965	5473	6818	5725	7497	50.988235	57.969425	74.979439	92.75621	79.416084	105.955574
ENSMUSG00000063524	Eno1	-0.70537603	0.002254139	0.01206104	down	no	171.0610572	278.990018	28278	35636	58073	68027	60060	76800	125.6917157	153.3460295	234.1454264	272.3526196	245.1945585	319.4228759
ENSMUSG00000032763	Ilvbl	-0.468111808	0.00225461	0.01206104	down	no	6.669291144	9.263945748	1191	1300	1389	1980	1930	1702	6.423280217	6.781673484	6.802919731	9.628470967	9.572271035	8.591095241
ENSMUSG00000006050	Sra1	-0.500494182	0.002285908	0.01220285	down	no	8.327444064	11.82228886	1599	1508	2028	2235	2580	2747	8.152703572	7.447418377	9.382210244	10.27009322	12.08650671	13.11026667
ENSMUSG00000050989	Selenon	-0.640357642	0.00230479	0.012299075	down	no	16.06026276	25.08925228	1774	2331	3597	4606	3976	3841	11.71919918	14.90601163	21.55557748	27.40328779	24.12337076	23.74109828
ENSMUSG00000113902	AC121965.1	-0.600922674	0.002307458	0.012308733	down	no	15.46079303	23.50084084	635	748	974	935	1535	1234	13.11690594	14.98279653	18.28267662	17.43216481	29.18491127	23.88544645
ENSMUSG00000049687	Fam109b	-0.950755818	0.002316301	0.012351311	down	no	0.993210334	2.013049875	120	139	176	269	237	404	0.861275876	0.969771719	1.148583407	1.744930202	1.569941027	2.724278396
ENSMUSG00000031129	Slc9a9	-0.724327279	0.002319341	0.012359467	down	no	3.902023141	6.5118628	673	815	1454	2312	1575	1189	2.831765813	3.321353492	5.552950119	8.765380063	6.088928634	4.681279703
ENSMUSG00000028672	Hmgcl	-0.526484811	0.002319554	0.012359467	down	no	21.67894047	31.27071867	2087	2067	2799	3570	3285	3552	20.47964806	19.63977496	24.91739838	31.56669012	29.61510341	32.63036249
ENSMUSG00000002332	Dhrs1	-0.489824909	0.002332018	0.012416652	down	no	17.97963695	25.288772	2058	2073	2389	3291	2969	3281	17.81393103	17.36279744	18.76218238	25.6700416	23.60685868	26.58941573
ENSMUSG00000022841	Ap2m1	-0.612116236	0.00233514	0.012428663	down	no	58.08850796	88.84111495	8070	10710	13209	16272	15817	18524	46.22887943	59.39169281	68.64495165	83.97459325	83.2326245	99.31612709
ENSMUSG00000018171	Vmp1	-0.822766901	0.002336755	0.012432644	down	no	17.63148921	31.26337053	2134	2033	4902	3806	6732	5929	13.20588736	12.17165744	27.51692284	21.20230998	38.25554453	34.33225709
ENSMUSG00000024875	Yif1a	-0.543918048	0.002340147	0.012446079	down	no	19.784888	28.89070633	1027	1388	1473	1755	1720	2407	16.435553	21.520151	21.39896	25.315378	25.295134	36.061607
ENSMUSG00000049882	Vcpkmt	-0.831654258	0.002373934	0.012574486	down	no	5.258629667	9.436886667	191	228	294	363	473	487	4.439822	5.127035	6.209032	7.593822	10.110001	10.606837
ENSMUSG00000037217	Syn1	-1.301148271	0.002384285	0.012619993	down	yes	1.271510522	3.279743973	82	96	391	652	411	421	0.589912668	0.664087925	2.560530974	4.254438589	2.733752994	2.851040336
ENSMUSG00000051256	Jagn1	-0.559031093	0.002390943	0.012650569	down	no	5.550983711	8.225478104	697	832	968	981	1299	1548	4.87224909	5.637915983	6.14278606	6.178861056	8.354136741	10.14343652
ENSMUSG00000032112	Trappc4	-0.536668427	0.00239489	0.012666777	down	no	16.23613043	23.59749752	1379	1860	1992	2246	3082	2558	13.45995072	17.59008579	17.65835478	19.75418268	27.65964551	23.37866436
ENSMUSG00000030588	Yif1b	-0.527380142	0.002409785	0.012727265	down	no	32.82292869	47.35212907	1743	2285	1834	2500	2893	3417	30.54400764	38.76105387	29.16372454	39.46408486	46.56068663	56.0316157
ENSMUSG00000020346	Mgat1	-0.862663702	0.00241194	0.012733481	down	no	11.25938456	20.5558206	1129	2048	3957	5031	4545	3753	5.676376046	9.990882651	18.11089499	22.86909334	21.06680396	17.7315645
ENSMUSG00000036634	Mag	-0.949448656	0.002413247	0.012735691	down	no	0.804836795	1.64736156	113	177	144	307	223	389	0.655817713	0.997388435	0.761304237	1.620050555	1.196397334	2.12563679
ENSMUSG00000004394	Tmed4	-0.472962846	0.002431556	0.012808754	down	no	22.80826974	31.69569275	2167	2152	2189	3146	3019	3269	23.7749233	22.86249401	21.78739193	31.0964639	30.42895729	33.56165705
ENSMUSG00000019846	Lama4	-0.769656324	0.002440254	0.012836668	down	no	0.025647093	0.114211156	5	9	31	44	42	106	0.007820217	0.0153458	0.053775261	0.076998596	0.071469252	0.194165619
ENSMUSG00000014402	Tsg101	-0.537259504	0.002441302	0.012836668	down	no	12.96311061	18.85735882	1275	1323	2086	2172	2405	2461	11.14238363	11.19667766	16.55027054	17.10280227	19.32870255	20.14057163
ENSMUSG00000108402	9430064I24Rik	-0.864223588	0.002444618	0.012849247	down	no	1.86769	3.481903667	167	186	309	402	378	489	1.493125	1.60629	2.503655	3.242805	3.105765	4.097141
ENSMUSG00000079477	Rab7	-0.662426411	0.00245416	0.01288472	down	no	109.6280301	173.5711988	10764	11172	15791	17249	17119	27346	98.61075159	99.06802384	131.2053148	142.3064804	144.0187185	234.3883975
ENSMUSG00000024369	Nelfe	-0.536882693	0.002471774	0.012963484	down	no	9.636714074	14.02635811	725	1018	893	1249	1232	1506	8.319899996	11.31187139	9.278370831	12.91082284	12.99189223	16.17635927
ENSMUSG00000066026	Dhrs3	-0.624459674	0.002497223	0.013068282	down	no	90.51921854	139.6016082	8639	14521	11635	19092	18246	18511	70.55364685	114.817027	86.18698173	140.4521821	136.8730342	141.4796084
ENSMUSG00000037601	Nme1	-0.590035799	0.002502087	0.013086768	down	no	18.81897547	28.37843295	2568	2811	2871	3196	4152	5569	18.36251231	19.4650372	18.62937691	20.59194945	27.27010904	37.27324036
ENSMUSG00000054434	Tmem120b	-1.084025859	0.002511918	0.013130815	down	yes	0.842644665	1.898353493	80	98	147	155	282	307	0.658768583	0.778020284	1.09114513	1.151969079	2.153173845	2.389917554
ENSMUSG00000093930	Hmgcs1	-0.630751358	0.002526337	0.013200033	down	no	4.079934813	6.372090591	752	710	1011	870	1322	1796	3.903860915	3.570804716	4.765138808	4.069799962	6.311066131	8.735405681
ENSMUSG00000068329	Htra2	-0.494894187	0.002527	0.013200033	down	no	13.01223121	18.37798429	1415	1728	1916	2309	2610	2490	11.4420004	13.53580102	14.0588922	16.833943	19.43009418	18.86991568
ENSMUSG00000028197	Col24a1	-0.850375155	0.002536865	0.013237103	down	no	0.044193538	0.159976581	8	12	26	37	51	79	0.024223027	0.035640018	0.07271757	0.103955441	0.146311997	0.229662306
ENSMUSG00000022184	Fbxo4	-0.540399294	0.002570352	0.013397211	down	no	9.396523495	13.71150624	815	652	1070	1138	1224	1470	9.514663365	7.350826298	11.32408082	11.96800313	13.11951396	16.04700163
ENSMUSG00000034254	Agpat1	-0.512236348	0.002588614	0.013482598	down	no	23.55721056	33.64131783	2836	3034	3422	4741	4369	4690	22.57593088	23.38236908	24.71333171	34.00926318	31.96546056	34.94922973
ENSMUSG00000031521	Aga	-0.507525527	0.002601433	0.013544447	down	no	7.551940172	10.7780731	717	858	722	1180	1162	1080	7.372704975	8.541408195	6.741707346	10.94516384	10.98786231	10.40119315
ENSMUSG00000032715	Trib3	-1.118407594	0.002607632	0.0135718	down	yes	0.568876043	1.352178072	48	64	48	109	124	163	0.53429672	0.682667708	0.489663702	1.092521821	1.254932691	1.709079704
ENSMUSG00000030342	Cd9	-1.367938851	0.002620287	0.013627772	down	yes	103.2316283	266.6005426	14020	10963	2032	13610	22951	37444	164.0030094	124.1431924	21.54868307	143.3956332	246.5808271	409.8251676
ENSMUSG00000004849	Ap1s1	-0.567114752	0.002623132	0.013637624	down	no	37.46719619	55.55796639	2777	3979	4089	5348	5364	5968	30.19640085	41.88693314	40.31825456	52.38180411	53.56624407	60.72585101
ENSMUSG00000046718	Bst2	-0.665574423	0.00263132	0.013670285	down	no	118.7716219	188.4541319	3289	5125	5742	6785	10229	6250	87.06340093	131.3494877	137.9019769	161.7884274	248.7390051	154.8349632
ENSMUSG00000040774	Cept1	-0.53732491	0.002637805	0.013694053	down	no	9.361365471	13.63108115	919	1542	1381	1859	1979	1970	7.044401142	11.44398205	9.595713222	12.83570185	13.93607061	14.121471
ENSMUSG00000004105	Angptl2	-0.997184249	0.002639776	0.01369933	down	no	0.126379412	0.351876023	25	53	27	85	91	129	0.094443632	0.192129136	0.092565469	0.288526467	0.315874393	0.45122721
ENSMUSG00000002103	Acp2	-0.952420488	0.002652225	0.013753985	down	no	21.57349511	41.84073988	2715	3083	9194	12560	8578	8592	12.51420977	13.75898838	38.44728718	52.14925456	36.31864897	37.05431612
ENSMUSG00000018217	Pmp22	-0.653166534	0.002664292	0.013811567	down	no	85.62449917	134.7117279	9478	10812	5894	13286	15769	14257	96.27145815	106.3123687	54.28967065	121.5383608	147.1060275	135.4907955
ENSMUSG00000071379	Hpcal1	-0.582752082	0.002671538	0.013834368	down	no	79.5689408	119.2204548	4429	6113	7250	9355	8492	9759	62.46938174	83.47005839	92.76738227	118.8501027	110.0153452	128.7959164
ENSMUSG00000043017	Ptgir	-0.629204522	0.002706291	0.013973737	down	no	12.08175675	18.74166846	1395	1384	2559	3169	2143	3227	9.997959277	9.604622265	16.64268872	20.46870896	14.10471533	21.65158111
ENSMUSG00000028398	Dmac1	-0.489799347	0.00270734	0.013974122	down	no	67.57711567	94.93555967	1922	2186	2476	3062	3230	3315	61.994347	68.273537	72.463463	88.992149	95.727585	100.086945
ENSMUSG00000027502	Rtf2	-0.549714747	0.002723627	0.01404808	down	no	46.03756967	67.43600112	4418	5282	6330	9041	7300	8043	39.95252395	46.23758716	51.9225979	73.62569023	60.62831687	68.05399626
ENSMUSG00000042870	Tom1	-0.482580343	0.002738088	0.014112516	down	no	15.99414114	22.38738546	1663	1558	2040	2832	2513	2317	15.88799808	14.41104834	17.683377	24.39215977	22.06129434	20.70870227
ENSMUSG00000032271	Nnmt	-1.413670412	0.002750613	0.014161804	down	yes	0.76341236	2.200252227	20	61	82	97	170	210	0.301237172	0.876499438	1.112500471	1.316773226	2.340466265	2.943517189
ENSMUSG00000067787	Blcap	-0.467735772	0.002756907	0.014184029	down	no	7.873545972	10.92691432	942	1007	1207	1519	1450	1577	7.383229641	7.64650651	8.590901763	10.73939742	10.45709016	11.58425538
ENSMUSG00000024208	Uqcc2	-0.551242366	0.002758123	0.014185196	down	no	28.6061208	41.96442871	807	1053	1300	1274	1786	1732	23.04312057	29.11294683	33.66229499	32.77954779	46.84394444	46.26979391
ENSMUSG00000031987	Egln1	-0.523803827	0.002766893	0.014209924	down	no	14.78558233	21.30161233	2127	1984	2888	3252	3423	3777	14.150218	12.778394	17.428135	19.484507	20.914215	23.506115
ENSMUSG00000010045	Tmem115	-0.488572461	0.002769027	0.014215793	down	no	16.11579733	22.65166967	1330	1515	1809	2522	1897	2375	14.485168	15.984395	17.877829	24.75486	18.98274	24.217409
ENSMUSG00000047407	Tgif1	-0.571937076	0.00277707	0.014246885	down	no	3.940466043	5.906226096	778	791	1377	1469	1723	1363	3.287875561	3.238722805	5.294799763	5.60650054	6.710111155	5.402066592
ENSMUSG00000030865	Chp2	-1.62306054	0.002785496	0.014285004	down	yes	0.630028064	2.148689351	34	54	46	268	177	32	0.505019459	0.770766253	0.61429848	3.596991231	2.411760908	0.437315913
ENSMUSG00000031422	Morf4l2	-0.658926189	0.002799997	0.014346473	down	no	17.43205149	27.58147868	2007	2363	2841	2415	5012	4368	15.26721158	17.40641553	19.62252737	16.54911384	35.06699151	31.12833068
ENSMUSG00000033530	Ttc7b	-0.466416489	0.002800483	0.014346473	down	no	3.100641078	4.322240203	1017	992	966	1616	1396	1324	3.315580605	3.130299782	2.856042847	4.747709279	4.1784871	4.040524229
ENSMUSG00000019362	D8Ertd738e	-0.558952268	0.002812209	0.014385993	down	no	151.331716	222.989044	3348	4308	4606	5144	7096	6503	129.931763	161.884476	162.178909	179.813354	252.973526	236.180252
ENSMUSG00000027574	Nkain4	-2.343653821	0.002815881	0.014399643	down	yes	0.273118911	1.793901383	0	38	8	53	117	137	0	0.683977517	0.135379217	0.900386027	2.043555748	2.437762372
ENSMUSG00000042569	Dhrs7b	-0.610410295	0.002818071	0.014405705	down	no	4.290682902	6.603226303	502	817	552	903	1065	1032	3.598645533	5.681953042	3.591450132	5.842404855	7.028910401	6.938363654
ENSMUSG00000000078	Klf6	-0.549118592	0.002829699	0.014449078	down	no	28.10999507	41.17662479	5343	4446	6441	7953	9558	7212	29.08785253	23.43108475	31.81104793	39.00056762	47.79030961	36.73899713
ENSMUSG00000026421	Csrp1	-0.545912286	0.002830585	0.014449078	down	no	27.27393124	39.86438602	1932	2356	2736	4256	3308	3114	23.61759317	27.87478281	30.32941775	46.85387644	37.13019669	35.60908493
ENSMUSG00000025492	Ifitm3	-0.909484674	0.002839862	0.014491275	down	no	1422.467407	2672.014241	18985	40700	69027	73484	101112	72936	669.56897	1389.597168	2208.236084	2334.154785	3275.118896	2406.769043
ENSMUSG00000031078	Cttn	-0.822001623	0.002858988	0.014568146	down	no	1.335430984	2.437636786	252	308	173	386	596	421	1.425727552	1.692956276	0.887609124	1.974955302	3.103798295	2.234156759
ENSMUSG00000097845	A230020J21Rik	-0.816241147	0.002877615	0.014644666	down	no	2.839047247	5.075110609	186	171	262	409	393	345	2.687704396	2.391515967	3.437921378	5.334254771	5.223131607	4.667945449
ENSMUSG00000038383	Pigu	-0.491405503	0.002905043	0.014763246	down	no	2.365770176	3.366413696	950	955	991	1200	1366	1718	2.430105231	2.367330274	2.299875022	2.768644352	3.212013488	4.118583247
ENSMUSG00000017446	C1qtnf1	-0.982487148	0.002913772	0.014794744	down	no	0.660862721	1.403364906	90	100	82	264	177	164	0.68347988	0.737448172	0.561660111	1.808889298	1.234084592	1.167120828
ENSMUSG00000003573	Homer3	-0.630944028	0.002917647	0.014806639	down	no	9.274051489	14.41644967	1247	997	1985	2811	1611	2371	8.642516071	6.684008521	12.49562988	17.58837258	10.26110767	15.39986876
ENSMUSG00000049775	Tmsb4x	-0.635157718	0.00291818	0.014806639	down	no	1329.374369	2064.716653	67561	74104	98516	95027	140487	150204	1178.36543	1251.209692	1558.547986	1492.696205	2250.341484	2451.11227
ENSMUSG00000062352	Itgb1bp1	-0.517939757	0.002925854	0.014829842	down	no	6.240683835	8.979281915	876	859	991	1045	1444	1581	6.289549518	5.97077766	6.461724329	6.76429358	9.541349968	10.6322022
ENSMUSG00000033446	Lpar6	-0.655525061	0.002938694	0.014882956	down	no	2.217626667	3.550700333	515	499	557	582	1169	865	2.28022	2.137479	2.235181	2.32012	4.751486	3.580495
ENSMUSG00000052395	Rft1	-0.53265665	0.002945943	0.014905326	down	no	3.391773146	4.951166096	582	679	684	1130	909	917	3.186952226	3.593688603	3.394678609	5.57622966	4.57365153	4.703617097
ENSMUSG00000059796	Eif4a1	-0.611044767	0.002951107	0.014920964	down	no	56.04994084	85.66144831	10178	9770	11970	11807	19383	19408	56.11756399	52.15734682	59.87491173	58.63915368	98.18584303	100.1593482
ENSMUSG00000039031	Arhgap18	-0.486876582	0.002951114	0.014920964	down	no	4.085149215	5.765099743	1388	1075	1056	1454	1967	1776	5.024518168	3.7650179	3.465911576	4.738711017	6.541646783	6.01494143
ENSMUSG00000023068	Nus1	-0.553865208	0.002959973	0.01495593	down	no	10.7598849	15.84245733	2109	2163	2614	2670	4361	3490	10.35230124	10.28428742	11.64306604	11.81056184	19.67517848	16.04163168
ENSMUSG00000047798	Cd300lf	-0.994967113	0.002960115	0.01495593	down	no	12.00641948	24.02851887	1586	1354	5364	6550	5252	5138	7.354934833	6.077943034	22.58638056	27.38369433	22.39107204	22.31079023
ENSMUSG00000036560	Lgi4	-1.703048456	0.00296635	0.014982158	down	yes	0.20458047	0.8916781	32	5	91	175	80	303	0.166652186	0.020199971	0.426889254	0.820106891	0.380839519	1.47408789
ENSMUSG00000025498	Irf7	-0.936467858	0.002973431	0.015007353	down	no	14.90308597	28.61345896	1198	2900	3383	5813	6481	2545	7.565129203	17.74266451	19.40146419	33.13483787	37.6665817	15.03895732
ENSMUSG00000038619	Ensa	-0.492931031	0.002978745	0.015024204	down	no	18.23600679	25.70428246	4306	3990	4486	6451	6166	6170	19.25438617	17.26371075	18.18992344	25.98081494	25.32008629	25.81194617
ENSMUSG00000062054	Iah1	-0.561214383	0.002985299	0.01504079	down	no	10.47217264	15.49935386	989	1341	1294	1295	2099	2165	8.978568977	11.78136941	10.65657953	10.59050187	17.50983204	18.39772766
ENSMUSG00000037152	Ndufc1	-0.602782504	0.00298918	0.015055058	down	no	8.149316924	12.42776515	513	548	540	682	840	1016	8.181335387	8.450380446	7.81623494	9.794583012	12.30136614	15.18734629
ENSMUSG00000063628	Gm7665	-0.86106792	0.002994844	0.015073	down	no	26.93338833	49.00296933	221	340	502	553	530	901	17.716064	26.484137	36.599964	40.036179	39.153248	67.819481
ENSMUSG00000028793	Rnf19b	-0.742602874	0.003010192	0.015127944	down	no	19.51040871	32.71197599	1762	1739	3962	5471	3475	3927	14.63617735	13.98946903	29.90557976	41.00109478	26.55735274	30.57748045
ENSMUSG00000007041	Clic1	-0.58143199	0.003011369	0.015127944	down	no	198.8499895	297.5955825	12297	15602	19274	23831	24056	25239	163.4368362	200.7469634	232.366169	285.2728018	293.6451837	313.868762
ENSMUSG00000055128	Cgrrf1	-0.602351059	0.003026838	0.015191378	down	no	3.479503152	5.334361013	528	577	638	743	1192	836	3.303180767	3.502179557	3.633149132	4.206679148	6.880299875	4.916104016
ENSMUSG00000030894	Tpp1	-0.558770511	0.003043991	0.015272127	down	no	27.53812736	40.61133072	4840	6802	7083	10420	9488	8788	22.39928034	30.47713677	29.73796498	43.43697405	40.33779938	38.05921871
ENSMUSG00000068566	Myadm	-0.580939651	0.003047704	0.01528541	down	no	45.31309188	67.82995575	7203	8278	11310	13527	12207	15751	38.43007429	42.76537581	54.74382555	65.01060258	59.82850003	78.65076464
ENSMUSG00000026810	Dpm2	-0.483789412	0.003055599	0.015308946	down	no	13.45129712	18.85029575	954	1147	1398	1534	1740	1803	11.5486478	13.44644924	15.35879434	16.74611382	19.36760169	20.43717175
ENSMUSG00000028057	Rit1	-0.472692126	0.003068005	0.015355013	down	no	9.376046175	13.04987659	1120	1425	1443	1682	2078	2004	8.277285991	10.19083407	9.660018467	11.18705992	14.10828798	13.85428187
ENSMUSG00000022452	Smdt1	-0.505197205	0.003081	0.015414673	down	no	27.55524096	39.15156339	1357	2024	1989	2610	2631	2678	21.89951036	31.62786889	29.13834365	37.96633494	39.0120263	40.47632894
ENSMUSG00000006219	Fblim1	-0.852901548	0.003086005	0.015434331	down	no	7.6342506	13.8690602	1528	2020	875	4072	2987	1448	8.181690542	10.47338678	4.247674483	19.64664716	14.70837484	7.252158611
ENSMUSG00000024959	Bad	-0.492002945	0.003089338	0.015445613	down	no	15.60873711	21.99270615	1234	1415	1468	1694	2516	1824	14.68778958	16.28827006	15.8501517	18.15341945	27.51788027	20.30681875
ENSMUSG00000031887	Tradd	-0.475794701	0.003110204	0.015544516	down	no	15.54220709	21.65336806	1086	1186	1552	1722	1812	1986	13.89607802	14.70585677	18.02468647	19.85923433	21.3085704	23.79229944
ENSMUSG00000024896	Minpp1	-0.483484455	0.003117153	0.015573823	down	no	11.280982	15.81193733	1127	1207	1558	1605	1875	2169	10.285102	10.662078	12.895766	13.192571	15.720788	18.522453
ENSMUSG00000034853	Acot11	-0.714976593	0.003121842	0.015580969	down	no	2.002249175	3.350750753	430	395	785	1117	643	1018	1.69650702	1.500013253	2.810227252	3.966736495	2.327806961	3.757708802
ENSMUSG00000031530	Dusp4	-0.993868854	0.003128222	0.015601955	down	no	0.737937667	1.568768333	93	94	78	240	210	140	0.810536	0.790895	0.612382	1.883978	1.680274	1.142053
ENSMUSG00000044894	Uqcrq	-0.535846489	0.003143262	0.015671514	down	no	44.11338794	64.00024081	2919	3668	4046	4657	5619	5722	38.08984127	46.3466803	47.90364226	54.75580735	67.36852668	69.87638839
ENSMUSG00000075701	Selenos	-0.527113128	0.003171337	0.015795019	down	no	26.89055003	38.79453625	1687	1652	1877	1847	3077	2891	27.27692257	25.88398785	27.51073966	26.90639887	45.72117656	43.75603333
ENSMUSG00000061474	Mrps36	-0.67422279	0.003188049	0.015856234	down	no	10.01697239	16.044026	508	681	486	640	992	1155	9.50700879	12.32552832	8.218380063	10.77799364	17.08291748	20.27116688
ENSMUSG00000027534	Snx16	-1.082486398	0.003204681	0.015920285	down	yes	0.884908764	1.985724188	78	99	134	132	295	286	0.698729277	0.862164535	1.09383248	1.077140863	2.452855362	2.42717634
ENSMUSG00000049047	Armcx3	-0.707138374	0.003205367	0.015920285	down	no	3.272359893	5.405588869	456	481	590	543	1216	853	3.072866302	3.137144825	3.607068552	3.293881296	7.533553493	5.389331818
ENSMUSG00000073155	1810058I24Rik	-0.519160948	0.003222905	0.015985253	down	no	19.03388922	27.32118842	1813	2483	2685	3428	3430	3535	15.56310432	20.63095611	20.90760722	26.51635023	27.05128859	28.39592644
ENSMUSG00000028945	Rheb	-0.519742611	0.003231435	0.01602107	down	no	5.573001768	8.033379466	1880	1712	2059	1999	3267	3191	5.817058366	5.125867755	5.776079183	5.572645757	9.286510834	9.240981807
ENSMUSG00000031168	Ebp	-0.504104153	0.00323236	0.01602107	down	no	21.81849194	30.98573503	1853	2282	2498	2914	3211	3647	19.15993307	22.85621609	23.43932665	27.14625986	30.51120022	35.29974501
ENSMUSG00000000278	Scpep1	-0.593602414	0.003240259	0.01605467	down	no	91.52368667	138.161064	8190	10348	6473	11641	14200	13706	93.392677	114.229065	66.949318	119.54792	148.709015	146.226257
ENSMUSG00000017747	Ghdc	-0.494490225	0.003249155	0.016090998	down	no	6.412401744	9.074820455	711	725	832	1307	1033	1009	6.310248969	6.228665847	6.698290418	10.44217324	8.414562445	8.367725678
ENSMUSG00000083836	Ldha-ps2	-1.278824388	0.003249834	0.016090998	down	yes	1.414884	3.575732333	39	44	119	152	169	196	0.868714	0.945718	2.43022	3.080749	3.500923	4.145525
ENSMUSG00000001833	7-Sep	-0.504288436	0.003259864	0.016133752	down	no	3.802844432	5.435886612	2086	1438	2298	2439	3343	2860	4.279223753	2.854098346	4.275211198	4.509721711	6.305148623	5.492789502
ENSMUSG00000024902	Mrpl11	-0.496787689	0.003260719	0.016133752	down	no	8.044633667	11.39263333	1011	1017	1008	1144	1711	1624	8.382652	8.168058	7.583191	8.542519	13.033421	12.60196
ENSMUSG00000030869	Ndufab1	-0.49455468	0.003274206	0.016194898	down	no	3.390344223	4.817496427	1059	983	1025	1146	1623	1764	3.664095998	3.291559221	3.215377448	3.572650742	5.163838559	5.715999978
ENSMUSG00000072115	Ang	-1.143013755	0.003279744	0.0162167	down	yes	2.310882273	5.224237617	74	130	166	182	441	237	1.465273824	2.48503801	2.982334985	3.241437175	8.051537223	4.379738453
ENSMUSG00000027424	Mgme1	-0.626677344	0.003284701	0.016235613	down	no	2.723795183	4.259953639	450	366	380	600	720	631	3.204021669	2.520204653	2.447159226	3.851740931	4.716068857	4.212051129
ENSMUSG00000067370	B3galt4	-0.606750904	0.003297459	0.016293061	down	no	8.895396667	13.598422	536	490	818	1163	831	927	8.15952	7.224328	11.302342	15.95779	11.62013	13.217346
ENSMUSG00000067719	Gm10221	-0.542284055	0.003300637	0.016303144	down	no	50.44114333	73.50186667	581	690	780	855	1071	1173	44.944241	51.689213	54.689976	59.564926	76.060356	84.880318
ENSMUSG00000042312	S100a13	-0.50721755	0.003303274	0.016310553	down	no	71.96742767	102.3298927	1930	2451	2375	2854	3612	3519	64.523392	79.343666	72.035225	85.952858	110.939957	110.096863
ENSMUSG00000022357	Klhl38	-1.790357505	0.003306692	0.016312216	down	yes	0.150134	0.765215	0	20	25	114	50	69	0	0.208885	0.241517	1.10706	0.494425	0.69416
ENSMUSG00000036636	Clcn7	-0.610543408	0.003307022	0.016312216	down	no	20.50926665	31.36693318	3762	4524	6043	10042	6540	6179	16.9859619	19.78094805	24.76089	40.85921393	27.12965126	26.11193434
ENSMUSG00000021263	Degs2	-0.770475067	0.003310594	0.016319307	down	no	2.368023305	4.110031666	200	305	303	415	445	591	1.847279343	2.720736787	2.536053786	3.44707338	3.777084507	5.10593711
ENSMUSG00000030417	Pdcd5	-0.536854984	0.003312698	0.016323376	down	no	7.546836023	10.9940784	761	881	827	900	1509	1327	7.286394974	8.176132238	7.177980856	7.768965741	13.29770081	11.91556867
ENSMUSG00000052957	Gas1	-1.7764513	0.003323229	0.016362366	down	yes	0.275954374	1.187953752	25	79	4	97	189	195	0.192807376	0.606048121	0.029007624	0.69746156	1.397329794	1.469069901
ENSMUSG00000027282	Mtch2	-0.462636275	0.003326175	0.016367293	down	no	5.209629505	7.21697572	1801	2016	1993	2405	2756	3209	5.062073215	5.486904436	5.079910863	6.090562149	7.116079273	8.444285738
ENSMUSG00000033450	Tagap	-0.537411536	0.003331683	0.016388772	down	no	11.50363922	16.74112928	1917	1397	1300	2271	2922	1863	14.87522429	10.48930708	9.146386283	15.87138874	20.82660077	13.52539832
ENSMUSG00000037820	Tgm2	-1.654902034	0.003354577	0.016478787	down	yes	24.23388794	76.52785271	873	2277	12056	18625	9760	19779	4.524339299	11.43435849	56.74296603	87.04284026	46.51078213	96.02993574
ENSMUSG00000029310	Nudt9	-0.4300975	0.003359809	0.016498837	down	no	14.16473462	19.11922827	1362	1522	1566	2081	2177	1997	13.5955461	14.71488763	14.18377012	18.72554539	19.96771223	18.6644272
ENSMUSG00000007415	Gatad1	-0.445518767	0.003371983	0.016552951	down	no	9.715934449	13.26737593	1711	1704	1901	2472	2368	2716	9.806424129	9.460452155	9.880927064	12.76736717	12.47006875	14.56469188
ENSMUSG00000054277	Arfgap3	-0.563722441	0.003385851	0.016607361	down	no	3.649837685	5.442552725	486	649	722	973	842	1050	3.004974126	3.890132012	4.054406916	5.436922857	4.794135778	6.096599539
ENSMUSG00000075486	Commd6	-0.540127283	0.003402992	0.016665249	down	no	4.278534841	6.266831019	1044	1015	816	1199	1909	1301	4.841090413	4.560466271	3.434047838	5.014160366	8.135210962	5.65112173
ENSMUSG00000107355	AI839979	-1.19016983	0.003429827	0.016785208	down	yes	2.786239439	6.485809673	112	89	379	365	476	522	1.716833411	1.322254	5.319630904	5.093323924	6.783480117	7.580624977
ENSMUSG00000032059	Alg9	-0.465460938	0.003433903	0.016793694	down	no	5.91949615	8.211470071	929	992	1106	1263	1477	1622	5.700503363	5.895437971	6.162547118	6.987684235	8.329411565	9.317314411
ENSMUSG00000029925	Tbxas1	-0.760063439	0.003445393	0.016841347	down	no	20.85767061	35.39317938	4690	7108	13488	16339	13145	14540	12.32397223	18.0874917	32.16154791	38.68481764	31.73467971	35.7600408
ENSMUSG00000027637	1110008F13Rik	-0.549016954	0.003453858	0.016874026	down	no	33.65955122	49.29320825	3326	4327	5087	5505	7261	6554	27.68636677	34.87483711	38.41744978	41.28390481	55.53734417	51.05837577
ENSMUSG00000047907	Tshz2	-0.744180187	0.003464327	0.016913652	down	no	0.023299098	0.106528721	9	4	13	50	10	55	0.024586016	0.011860551	0.033450726	0.136803317	0.028186773	0.154596074
ENSMUSG00000028195	Cyr61	-1.744902747	0.003472938	0.016944156	down	yes	0.083996333	0.516704667	8	14	0	12	72	59	0.092694	0.159295	0	0.127291	0.772431	0.650392
ENSMUSG00000025937	Lactb2	-0.510289327	0.003500683	0.017073715	down	no	3.754883268	5.390648292	683	682	893	903	1197	1260	3.570966967	3.455276998	4.23840584	4.252623087	5.75006188	6.169259908
ENSMUSG00000031431	Tsc22d3	-0.857874249	0.003502438	0.017076467	down	no	45.45296607	82.45864218	14610	4717	6156	15287	20730	12941	80.47263179	25.14453583	30.74173058	75.82901419	104.8635414	66.68337094
ENSMUSG00000002635	Pdcd2l	-0.567603126	0.003511979	0.017117171	down	no	7.809253856	11.62198285	482	495	618	778	837	849	7.414787259	7.374182214	8.638792095	10.78583944	11.84794048	12.23216863
ENSMUSG00000031490	Eif4ebp1	-0.580536888	0.003516287	0.017132344	down	no	40.4963679	60.60803789	2709	3905	5148	5658	6183	6333	29.49037649	41.15541549	50.84331172	55.48007291	61.82596054	64.51808023
ENSMUSG00000028405	Aco1	-0.57047536	0.003547808	0.017262468	down	no	13.22314523	19.68504112	1904	2493	3471	4542	3562	4005	10.1149939	12.82272398	16.73171781	21.7480719	17.38759192	19.91945954
ENSMUSG00000024944	Arl2	-0.487023783	0.003563619	0.017333096	down	no	7.249763067	10.2010645	807	963	985	1182	1268	1578	6.67058504	7.697252788	7.381451373	8.788870154	9.61749021	12.19683313
ENSMUSG00000062963	Ufc1	-0.465966894	0.00356474	0.017333096	down	no	16.8747238	23.34621422	1242	1518	1848	2309	2260	2045	14.32268821	16.95267163	19.34881157	24.00545504	23.94856539	22.08462224
ENSMUSG00000066595	Flvcr1	-0.484868852	0.00357579	0.017375047	down	no	4.635789685	6.527541803	930	898	1345	1720	1542	1372	4.281708026	4.001607205	5.624053825	7.14011236	6.52901646	5.913496587
ENSMUSG00000002393	Nr2f6	-0.456162815	0.003579502	0.017381304	down	no	8.263056747	11.37317806	1006	1044	1198	1359	1511	1768	8.035001818	8.070863032	8.683305393	9.786905492	11.1021025	13.23052619
ENSMUSG00000037419	Endod1	-0.493866208	0.003586451	0.017408697	down	no	3.503006039	4.9738022	640	645	859	1132	1010	1019	3.289965229	3.21211698	4.006935907	5.246781107	4.770919053	4.903706441
ENSMUSG00000050549	Fam241a	-0.666733545	0.003588179	0.017408697	down	no	3.612195042	5.793015488	336	324	418	501	700	593	3.538253101	3.304970723	3.993361302	4.757819087	6.775624302	5.845603073
ENSMUSG00000016458	Wt1	-1.177297611	0.003617826	0.017532151	down	yes	0.150744789	0.467066264	38	73	17	79	147	179	0.137107848	0.257789187	0.057337332	0.260705333	0.50921715	0.631276307
ENSMUSG00000032575	Manf	-0.721490752	0.0036214	0.017543183	down	no	24.40074732	40.29891388	3556	4073	3638	3236	8339	7751	24.10341097	26.73307465	22.36575635	19.76489775	51.94998151	49.18186237
ENSMUSG00000025724	Sec11a	-0.560838418	0.00363165	0.017580961	down	no	10.51875703	15.56400706	1994	2277	2092	2218	3992	3586	10.32470339	11.41240783	9.81915986	10.34024187	18.98326981	17.36850949
ENSMUSG00000026343	Gpr39	-1.777540472	0.003663091	0.01770076	down	yes	0.108096087	0.61343911	0	20	24	42	51	159	0	0.15273991	0.171548349	0.298484113	0.367113093	1.174720125
ENSMUSG00000033540	Idua	-0.596672023	0.003663801	0.01770076	down	no	5.795657227	8.815555382	803	1005	1418	2263	1575	1250	4.562144792	5.521697904	7.303128986	11.58129939	8.222733314	6.642633437
ENSMUSG00000032220	Myo1e	-0.518465156	0.003675226	0.01774998	down	no	22.01036632	31.57156337	5254	4991	6250	9846	7180	7627	22.02105966	20.25047331	23.75956599	37.16717092	27.63709946	29.91041973
ENSMUSG00000063275	Hacd1	-0.999541569	0.003709253	0.01789624	down	no	1.472985606	3.044971707	96	168	148	185	315	381	1.077235204	1.829128973	1.512592642	1.876248183	3.248048343	4.010618596
ENSMUSG00000103735	Gm38317	-2.207681256	0.003737775	0.018008771	down	yes	2.001610667	9.608017333	11	3	82	163	121	167	0.697167	0.134979	5.172686	10.225225	7.726763	10.872064
ENSMUSG00000023104	Rfc2	-0.49268336	0.003738854	0.018008771	down	no	14.84109679	20.92301252	3627	4408	4242	5515	6013	6478	13.75038763	16.18258816	14.59031459	18.83865874	20.94404489	22.98633392
ENSMUSG00000075419	Dolk	-0.563396344	0.003763414	0.018115444	down	no	5.778844	8.587426333	464	488	651	817	830	823	5.267186	5.362257	6.707089	8.358647	8.654088	8.749544
ENSMUSG00000032359	Ctsh	-0.566803774	0.003763527	0.018115444	down	no	90.38730153	133.9332581	14772	19741	18905	29926	29838	22721	78.49412407	101.5438092	91.1239713	143.2156326	145.6198982	112.9642435
ENSMUSG00000021908	Gm6768	-0.543915399	0.003765834	0.01812047	down	no	6.710197333	9.828749333	537	494	625	780	909	833	6.831494	6.086774	7.212324	8.934988	10.628232	9.923028
ENSMUSG00000029465	Arpc3	-0.58370272	0.003799172	0.018250274	down	no	97.68960594	146.456378	8905	11688	15037	15815	19214	20164	77.06871254	97.93393396	118.0661713	123.3027285	152.7417933	163.3246121
ENSMUSG00000000693	Loxl3	-1.083581333	0.003813791	0.018308914	down	yes	1.246578153	2.753790238	73	351	343	579	570	586	0.366094233	1.762689033	1.610951192	2.704563221	2.713216497	2.843590995
ENSMUSG00000034932	Mrpl54	-0.494992844	0.003813932	0.018308914	down	no	50.08716609	70.62946401	1361	1862	2230	2667	2496	2799	39.42533622	52.2244497	58.61171236	69.6055556	66.41089776	75.87193868
ENSMUSG00000027399	Il1a	-0.868588597	0.003824294	0.018346378	down	no	3.559446333	6.581694333	267	462	186	476	714	584	3.228756	5.414794	2.034789	5.190159	7.936967	6.617957
ENSMUSG00000040511	Pvr	-0.481936423	0.003846765	0.01844801	down	no	2.576248404	3.637693978	782	590	697	1066	991	996	3.045258334	2.223465894	2.460020985	3.742158703	3.542610479	3.628312751
ENSMUSG00000081534	Slc48a1	-0.494881417	0.003858835	0.018499707	down	no	36.63921698	51.67308532	4009	4706	4502	7129	5662	6645	34.84197085	39.58349013	35.49218995	55.79611553	45.19167594	54.03146448
ENSMUSG00000030990	Pgap2	-0.743492321	0.003863683	0.018510578	down	no	4.084539279	6.905854911	418	960	1097	1318	1907	1080	2.17446456	4.858401653	5.220751623	6.227270816	9.203503314	5.286790603
ENSMUSG00000030245	Golt1b	-0.497980665	0.003875255	0.018552148	down	no	7.678819515	10.88552489	1029	931	868	1088	1549	1550	8.725946357	7.632424477	6.67808771	8.304072952	12.05840736	12.29409435
ENSMUSG00000018293	Pfn1	-0.609955217	0.00387624	0.018552148	down	no	446.9431513	682.1825473	33721	47540	60764	72768	66382	84794	335.2727941	457.569372	547.9872877	651.6027942	606.154038	788.7908097
ENSMUSG00000079003	Samd1	-0.464588606	0.003883066	0.018578617	down	no	13.60997667	18.81872314	1208	1380	1704	1797	1950	2399	12.06173506	13.34111181	15.42708312	16.1580439	17.879533	22.41859252
ENSMUSG00000020674	Pxdn	-0.760317993	0.003892775	0.018612656	down	no	0.022633938	0.107725205	12	16	0	28	62	52	0.029544316	0.038357498	0	0.062293487	0.140607827	0.120274301
ENSMUSG00000006369	Fbln1	-1.073826765	0.003933547	0.018788812	down	yes	0.056600824	0.229646226	11	18	4	20	50	68	0.054745015	0.095393682	0.019663774	0.098411854	0.247566365	0.342960459
ENSMUSG00000001270	Ckb	-0.554766086	0.00396729	0.01892478	down	no	54.88518023	80.66940531	5759	7748	7367	11814	8343	11760	47.55096598	61.93050219	55.17407252	87.86618346	63.27539868	90.86663379
ENSMUSG00000025089	Gfra1	-0.963795192	0.003969956	0.018925703	down	no	0.060212088	0.212483106	4	20	20	36	67	56	0.017467314	0.084321105	0.078847844	0.141425068	0.267791463	0.228232786
ENSMUSG00000032342	Mto1	-0.619904288	0.003970123	0.018925703	down	no	2.346006971	3.658958021	414	369	481	731	539	776	2.406384747	2.080526904	2.551109262	3.843490939	2.885642258	4.247740864
ENSMUSG00000025353	Ormdl2	-0.488319417	0.003980088	0.018966905	down	no	17.47957377	24.56079841	1209	1369	1251	1383	2160	2055	17.27563988	18.9453714	16.21771003	17.80258081	28.37432051	27.50549391
ENSMUSG00000044162	Tnip3	-1.123132583	0.004000981	0.019060135	down	yes	0.512266606	1.233635568	127	106	531	538	496	806	0.269513956	0.219163542	1.048122321	1.057257902	0.9944694	1.649179402
ENSMUSG00000031379	Pir	-1.034664273	0.004016243	0.019113801	down	yes	0.137620244	0.38679759	20	48	37	67	85	148	0.084265917	0.196208213	0.132386603	0.243816413	0.328050155	0.588526203
ENSMUSG00000056481	Cd248	-1.269372974	0.004019055	0.019120836	down	yes	0.184494667	0.585793667	12	20	32	54	42	109	0.111967	0.172653	0.268864	0.451701	0.359958	0.945722
ENSMUSG00000031226	Pbdc1	-0.555458038	0.004023629	0.01913625	down	no	2.616261876	3.891913929	691	735	665	747	1372	1121	2.704607912	2.78662826	2.357549454	2.632618372	4.936040569	4.107082847
ENSMUSG00000091037	Gm17661	-0.726005133	0.004026261	0.019137349	down	no	23.542351	39.00569267	233	259	353	460	441	548	20.472422	22.030104	28.124527	36.414234	35.567482	45.035362
ENSMUSG00000034345	Gtf2h5	-0.485411411	0.004043562	0.019205582	down	no	7.713001087	10.83808464	1106	1261	1551	1496	1934	2269	6.850897344	7.567161051	8.720944865	8.350557781	11.00913034	13.15456579
ENSMUSG00000051185	Fam174a	-0.512373165	0.004088653	0.019381244	down	no	7.810874574	11.18402892	1320	1429	2223	2368	2773	2221	6.553108847	6.867784783	10.01173009	10.59103405	12.6426177	10.31843502
ENSMUSG00000006057	Atp5g1	-0.54226541	0.004112277	0.019486788	down	no	8.600779789	12.57057521	1944	2040	1529	1975	2944	3496	9.456025908	9.601088771	6.745224689	8.647586187	13.15450161	15.90963784
ENSMUSG00000038987	Cfap157	-1.130647756	0.00411871	0.019504384	down	yes	0.472913993	1.154435451	35	35	42	76	82	124	0.459761844	0.453727752	0.505252383	0.910244508	1.005660961	1.547400883
ENSMUSG00000056629	Fkbp2	-0.487020598	0.004127025	0.01953731	down	no	68.01962057	95.37288114	1667	2285	1965	2345	3048	3233	60.06578363	79.74076121	64.25231686	76.13605089	100.934292	109.0483005
ENSMUSG00000065990	Aurkaip1	-0.525959569	0.004134889	0.019561626	down	no	29.13988168	42.00224146	1909	1955	2935	2982	3178	3965	25.81766334	25.59171517	36.01026652	36.33163818	39.47880273	50.19628346
ENSMUSG00000028937	Acot7	-0.59780178	0.004145767	0.019600157	down	no	7.073773763	10.75685265	533	744	700	838	868	1408	5.987449202	8.101339814	7.132532273	8.479648095	8.973817835	14.81709202
ENSMUSG00000005413	Hmox1	-0.866285534	0.004156138	0.019642714	down	no	129.1245943	235.4716956	5239	6832	18208	21351	16855	18193	71.5307637	90.3026745	225.5403448	262.5899376	211.3855721	232.4395769
ENSMUSG00000038803	Ost4	-0.485445752	0.004162662	0.019667071	down	no	80.4303675	112.6439934	4005	4511	4923	5774	6809	6973	75.28478089	82.07814814	83.92817347	97.75311101	117.5426753	122.6361939
ENSMUSG00000037712	Fermt2	-1.131661046	0.004164486	0.019669211	down	yes	0.058191981	0.246615823	9	20	12	12	64	101	0.036975359	0.088832338	0.048768245	0.049508552	0.265655477	0.42468344
ENSMUSG00000096606	Tpbgl	-1.108179684	0.004172724	0.019690214	down	yes	0.525381667	1.248157	64	60	86	96	146	271	0.50189	0.459302	0.614953	0.678347	1.060902	2.005222
ENSMUSG00000028466	Creb3	-0.444608537	0.004189807	0.019749783	down	no	17.66718966	24.08016412	1625	1960	1929	2344	2623	2844	16.33066935	19.0747909	17.59610874	21.22838154	24.23553862	26.77657221
ENSMUSG00000090610	Gm3571	-1.378581609	0.004197709	0.0197734	down	yes	1.076569333	2.959228667	26	53	75	70	152	205	0.563982	1.141433	1.524293	1.421123	3.132627	4.323936
ENSMUSG00000028879	Stx12	-0.484605046	0.004198953	0.0197734	down	no	14.31268404	20.06626736	1748	1749	2522	2396	3115	3217	13.09779761	12.69101888	17.14923563	16.1772823	21.45673465	22.56478514
ENSMUSG00000098923	Tmem185b	-0.445669998	0.00420222	0.019782291	down	no	10.3637059	14.15100729	1120	1176	1561	1855	1684	1923	9.473789236	9.631108323	11.98622014	14.13487845	13.09088552	15.2272579
ENSMUSG00000002416	Ndufb2	-0.664186233	0.004218642	0.019853083	down	no	2.04687005	3.302089513	429	588	500	663	671	1203	1.813451089	2.405641496	1.921517565	2.522676635	2.60886555	4.774726354
ENSMUSG00000032398	Snapc5	-0.510593449	0.004228421	0.019892578	down	no	18.28901533	26.097655	1015	842	1089	1138	1863	1374	19.760273	15.872501	19.234272	19.948523	33.317142	25.0273
ENSMUSG00000070493	Chchd2	-0.513756035	0.004247851	0.019964342	down	no	101.7651997	145.3393142	8498	10706	11145	14374	15779	14898	89.54710602	109.2127831	106.5357101	136.4191809	152.7064947	146.8922669
ENSMUSG00000035754	Wdr18	-0.451771237	0.004250924	0.019972242	down	no	6.496185462	8.92172431	1534	1700	1898	2341	2153	2826	6.097609686	6.545549225	6.845397476	8.385794718	7.862362356	10.51701586
ENSMUSG00000041488	Stx3	-0.470663256	0.00427597	0.020083339	down	no	4.779006765	6.661066042	1184	1412	968	1598	1937	1666	4.946609835	5.719005368	3.671405091	6.020000409	7.441985359	6.521212358
ENSMUSG00000025035	Arl3	-0.522993235	0.004302024	0.020185498	down	no	17.610899	25.349383	661	563	675	794	981	1068	19.207253	15.832542	17.792902	20.801968	26.203489	29.042692
ENSMUSG00000040711	Sh3pxd2b	-0.611612469	0.004322978	0.020264311	down	no	6.035084568	9.274200805	1787	2371	3607	5213	3364	3757	4.400083102	5.650155214	8.055015387	11.56043569	7.608079631	8.654087091
ENSMUSG00000023051	Tarbp2	-0.497865781	0.004324952	0.020266944	down	no	3.559017973	5.066983524	571	756	821	984	1040	1140	2.97218482	3.815515709	3.88935339	4.635654315	4.986008273	5.579287984
ENSMUSG00000034570	Inpp5j	-1.125674689	0.004335833	0.020311294	down	yes	0.959437017	2.211729366	89	273	291	629	219	695	0.412375289	1.229287408	1.236648354	2.656569522	0.937211262	3.041407315
ENSMUSG00000001666	Ddt	-0.550600595	0.004339714	0.020322838	down	no	17.8156111	26.14091178	555	613	642	746	1110	904	17.13597643	18.33230617	17.9785507	20.76396675	31.53021124	26.12855734
ENSMUSG00000027907	S100a11	-0.703229356	0.004349259	0.02036089	down	no	332.9994353	542.2342427	4468	7911	10168	9629	11664	16437	209.076004	358.374298	431.548004	405.782745	501.279541	719.640442
ENSMUSG00000028478	Clta	-0.567084406	0.004365087	0.020426729	down	no	151.8941708	225.0833879	9142	13561	13269	15380	20791	19120	121.4315922	174.3688312	159.882089	183.9746676	253.6533234	237.6221727
ENSMUSG00000022221	Ripk3	-0.466811362	0.004371592	0.020445424	down	no	13.69847132	18.97019779	1198	1193	1759	1828	1806	2309	12.45281358	12.01963483	16.62296554	17.13986112	17.26828667	22.50244559
ENSMUSG00000029648	Flt1	-0.897118268	0.004375188	0.020455571	down	no	0.060554905	0.199008191	11	25	77	144	89	138	0.017628111	0.04098148	0.123055122	0.227228097	0.143676037	0.226120438
ENSMUSG00000015094	Npdc1	-1.291380311	0.004381082	0.020469787	down	yes	0.220189734	0.683703186	25	74	17	90	165	116	0.145623767	0.426986497	0.087958938	0.487255123	0.919763478	0.644090958
ENSMUSG00000110588	Gm45774	-1.334886314	0.004403707	0.020562099	down	yes	0.329744667	0.984055	18	26	75	77	122	159	0.154447	0.224634	0.610153	0.617174	1.000293	1.334698
ENSMUSG00000027204	Fbn1	-0.808904453	0.004406371	0.020567846	down	no	0.062871768	0.185331892	13	42	48	64	111	133	0.023660689	0.079911953	0.085042663	0.112726588	0.200204315	0.243064772
ENSMUSG00000020056	Washc3	-0.441926496	0.004420228	0.020625813	down	no	4.58231633	6.260538442	867	940	924	1162	1397	1324	4.554112066	4.7823514	4.410485525	5.510907288	6.747991341	6.522716697
ENSMUSG00000027341	Tmem230	-0.476268459	0.004431922	0.020668614	down	no	5.604300617	7.835485399	861	765	773	934	1341	1225	6.286031016	5.407932857	5.118937976	6.136823613	8.997296361	8.372336223
ENSMUSG00000048277	Syngr2	-0.569302605	0.00445643	0.020754233	down	no	28.67628236	42.59842414	1653	2005	3090	3753	2799	3795	22.21547943	26.10629536	37.70707228	45.47398489	34.55321393	47.7680736
ENSMUSG00000030805	Stx4a	-0.481091344	0.004494402	0.020924279	down	no	29.70044521	41.49543568	2843	2715	3694	4363	4214	4830	28.7057304	26.53956106	33.85604417	39.68838964	39.1141113	45.68380611
ENSMUSG00000026072	Il1r1	-1.257514845	0.004499595	0.020941657	down	yes	0.291516804	0.836052256	37	61	154	99	228	397	0.135342276	0.218441584	0.520766551	0.33318096	0.784156661	1.390819148
ENSMUSG00000082185	Gm12428	-1.035318196	0.004506047	0.020964884	down	yes	3.006190667	6.266341667	65	83	143	193	219	212	2.122633	2.637275	4.258664	5.703946	6.595697	6.499382
ENSMUSG00000020038	Cry1	-0.620701352	0.004513224	0.020991468	down	no	3.250289474	5.051480476	422	401	614	622	735	949	3.003660182	2.766879687	3.980328552	3.994096148	4.819983124	6.340362156
ENSMUSG00000081219	Bambi-ps1	-0.927637482	0.004520904	0.021020371	down	no	12.19957567	23.29574267	170	259	537	774	661	456	6.831312	10.10682	19.660595	28.145084	24.512478	17.229666
ENSMUSG00000032841	Prr5l	-0.864334648	0.004528549	0.021049097	down	no	2.187646208	4.064659654	276	329	854	1263	745	767	1.319348148	1.521957603	3.721632873	5.465641662	3.28434618	3.44399112
ENSMUSG00000074802	Gas2l3	-0.608279579	0.004530699	0.021052268	down	no	1.20287923	1.886161502	321	431	359	667	599	554	1.090682969	1.412934214	1.105020506	2.037246408	1.861343771	1.759894327
ENSMUSG00000108624	Gm45091	-0.868450729	0.004539348	0.021085624	down	no	8.222468667	15.09434167	131	156	264	400	325	318	6.19193	7.119687	11.355789	17.050629	14.156918	14.075478
ENSMUSG00000039682	Lap3	-0.456321306	0.004577897	0.02124405	down	no	6.969583629	9.599743211	980	928	922	1131	1412	1522	7.54886335	6.916479612	6.443407926	7.846837492	9.995718711	10.95667343
ENSMUSG00000027293	Ehd4	-0.628357813	0.004604516	0.021353761	down	no	31.89502725	49.35805512	4168	4554	8226	11313	7645	8129	24.86311775	26.30183883	44.52012518	60.80040707	41.89212118	45.3816371
ENSMUSG00000024069	Slc30a6	-0.605980121	0.004611703	0.021373269	down	no	4.737042658	7.26203895	383	383	594	683	717	755	4.208260748	4.070707212	5.932160015	6.769126415	7.239816883	7.777173552
ENSMUSG00000023452	Pisd	-0.533574615	0.004614336	0.021378564	down	no	12.82449429	18.6083516	2603	2900	4249	5551	4204	4891	10.80465687	11.65518441	16.01364159	20.77374661	16.03861313	19.01269505
ENSMUSG00000026750	Psmb7	-0.504211199	0.004625956	0.02142548	down	no	21.37972462	30.36571706	2898	3187	3523	3699	5194	5273	20.24974756	21.55839693	22.33102937	23.2816172	33.33765463	34.47787934
ENSMUSG00000026107	Nabp1	-0.609779081	0.004665956	0.021596795	down	no	2.754740039	4.256406129	932	592	1590	1516	1756	1682	2.616497328	1.600465913	4.047256876	3.82981192	4.527778865	4.411627601
ENSMUSG00000007987	Ift22	-0.455494166	0.004667923	0.02159893	down	no	5.496262342	7.573888278	716	983	909	1288	1305	1149	4.734987379	6.29724095	5.456558698	7.67376376	7.93628432	7.111616753
ENSMUSG00000023967	Mrps18a	-0.428628397	0.004681516	0.021640886	down	no	8.563040354	11.5600481	1275	1574	1294	1741	1987	2105	8.239447162	9.856650845	7.593023056	10.14019571	11.79975575	12.74019285
ENSMUSG00000064254	Ethe1	-0.623228574	0.004686973	0.021659131	down	no	23.46292767	36.19441033	933	1369	2327	2519	2770	2060	15.03081	21.354769	34.003204	36.554955	40.985298	31.042978
ENSMUSG00000025781	Atp5c1	-0.500037245	0.004706106	0.02174054	down	no	75.16311768	106.3408696	5929	6375	6502	7696	10836	9166	74.28036246	77.32694115	73.88204943	86.85160835	124.7172057	107.4537948
ENSMUSG00000105954	Gm42793	-1.668286668	0.00471593	0.02177891	down	yes	0.205473333	0.870907	16	9	10	10	51	88	0.295903	0.148288	0.172229	0.166467	0.883414	1.56284
ENSMUSG00000002379	Ndufa11	-0.456817952	0.004724584	0.021804836	down	no	16.40784067	22.55719667	1666	2141	1919	2524	2462	3204	14.966998	18.61974	15.636784	20.423328	20.312124	26.936138
ENSMUSG00000028173	Wls	-0.473150998	0.00473304	0.021836836	down	no	4.370133373	6.105161995	1514	1656	1892	2046	3088	2207	4.107305742	4.348530317	4.654564062	5.003591498	7.704630125	5.607264362
ENSMUSG00000060038	Dhps	-0.445798038	0.004798601	0.022103767	down	no	8.49547869	11.60762085	775	811	1021	1157	1177	1358	7.939013255	8.049866228	9.497556588	10.6982671	11.09047029	13.03412515
ENSMUSG00000070426	Rnf121	-0.491292655	0.004852067	0.022299919	down	no	3.329241509	4.720497898	635	555	754	894	929	1036	3.423772166	2.886023269	3.677929091	4.338736649	4.60087189	5.221885155
ENSMUSG00000030157	Clec2d	-0.456106633	0.00485461	0.02230446	down	no	41.433421	56.87698733	2079	2050	2473	3078	3669	2688	40.97707	39.111393	44.2118	54.638313	66.418587	49.574062
ENSMUSG00000028419	Chmp5	-0.499050858	0.004861194	0.022321907	down	no	30.61281767	43.30591733	1887	1924	2299	2268	3873	2837	29.700109	29.313393	32.824951	32.145035	55.991093	41.781624
ENSMUSG00000067591	Klra3	-1.393447463	0.004871168	0.022351896	down	yes	0.286054333	0.91418671	8	12	28	60	65	32	0.146799	0.223138	0.488226	1.039005816	1.132948549	0.570605766
ENSMUSG00000020778	Ten1	-0.490319222	0.004882564	0.022389865	down	no	8.229300128	11.60063157	721	1116	1126	1461	1389	1477	6.296472341	9.456992023	8.93443602	11.52527403	11.17094302	12.10567766
ENSMUSG00000022848	Dirc2	-0.572366135	0.004893634	0.022426291	down	no	8.122304	12.12623967	1315	1623	2880	3388	2878	2687	5.82545	6.963428	11.578034	13.524517	11.712034	11.142168
ENSMUSG00000024679	Ms4a6d	-1.090199913	0.004920457	0.022520432	down	yes	52.43912276	111.7576503	1967	2164	8109	4991	12510	8919	27.10099134	28.85967187	101.3567051	61.94160685	158.3381599	114.9931841
ENSMUSG00000038195	Rilp	-0.676782622	0.0049501	0.022641658	down	no	4.95407672	7.979299355	273	339	424	682	597	455	4.117094039	4.956483244	5.788652877	9.269526412	8.260266313	6.408105339
ENSMUSG00000061758	Akr1b10	-0.548031284	0.004961828	0.022680835	down	no	3.786543707	5.582473395	624	639	490	762	1072	867	4.203370533	4.170844885	2.985415704	4.634491248	6.641043856	5.471885082
ENSMUSG00000028917	Plekhm2	-0.487638541	0.004965485	0.022690321	down	no	9.891125456	13.90903564	2011	2236	2501	4016	2612	3252	9.258607864	9.967344912	10.44742359	16.66232715	11.04862512	14.01615467
ENSMUSG00000025521	Tmem192	-0.486476227	0.004969758	0.022702127	down	no	13.26304236	18.62187242	747	1101	1218	1424	1416	1615	10.1746528	14.53154182	15.08293245	17.50266028	17.73403531	20.62892166
ENSMUSG00000002105	Slc39a13	-0.483200669	0.004971234	0.022702127	down	no	3.308745257	4.664885203	635	785	705	904	1033	1173	3.098523756	3.710365628	3.117346388	3.980854401	4.643576631	5.370224578
ENSMUSG00000001794	Capns1	-0.590498371	0.004975597	0.022714819	down	no	133.7226135	201.4056506	10282	14255	19279	26360	20418	21489	99.20510172	133.1795139	168.7832248	229.1550142	181.0000198	194.0619178
ENSMUSG00000098098	Bvht	-1.777724609	0.004979323	0.022724595	down	yes	0.388897207	1.576354976	4	8	27	62	26	65	0.118753738	0.254209206	0.793728678	1.902010137	0.782872609	2.04418218
ENSMUSG00000028648	Ndufs5	-0.449473001	0.004994616	0.022787141	down	no	26.79450408	36.62555742	927	1037	1061	1195	1648	1462	25.75256652	27.88596971	26.74497602	29.86110196	42.04375555	37.97181474
ENSMUSG00000028048	Gba	-0.526266509	0.004999848	0.022803758	down	no	48.40781682	69.76082885	4596	6886	4724	8247	7830	8320	42.93131857	62.27268797	40.01944392	69.3815517	67.18237087	72.71856399
ENSMUSG00000015474	Ppt2	-0.482145262	0.005027253	0.022906901	down	no	17.95217153	25.11561921	1677	2299	2201	2400	3463	3103	15.29748322	20.32651106	18.2325203	19.75421039	29.06472333	26.52792392
ENSMUSG00000036078	Sigmar1	-0.449694137	0.005043797	0.022974983	down	no	20.21556809	27.64600085	2558	2917	2847	3924	3772	4155	19.4813609	21.50510467	19.66023872	26.92169343	26.39327983	29.62302929
ENSMUSG00000018395	Kif3a	-0.864301449	0.00507469	0.023091111	down	no	3.172078234	5.856680967	288	351	885	889	1321	667	1.91862717	2.256109721	5.341497811	5.335153255	8.077056855	4.157832793
ENSMUSG00000110630	K230015D01Rik	-1.363236583	0.005076714	0.023091111	down	yes	0.287729333	0.897479	28	6	24	82	46	60	0.430305	0.091415	0.341468	1.16167	0.656905	0.873862
ENSMUSG00000024529	Lox	-1.207061945	0.005089636	0.023132361	down	yes	0.126715638	0.423411584	8	18	57	118	103	61	0.039771702	0.085858054	0.254517158	0.525058738	0.466052343	0.27912367
ENSMUSG00000031458	Coprs	-0.755533372	0.005098639	0.023158604	down	no	1.514056059	2.624939234	185	178	182	272	362	348	1.602474094	1.505982689	1.433711392	2.135262857	2.899973946	2.8395809
ENSMUSG00000024885	Aldh3b1	-0.577152831	0.005101961	0.023166359	down	no	77.10105	115.0764057	4633	5753	8749	11665	9087	8786	59.077137	71.026375	101.199638	133.97554	106.426025	104.827652
ENSMUSG00000020267	Hint1	-0.490579849	0.005105052	0.023173058	down	no	162.8868719	228.8980977	5469	7056	6088	8275	9752	9228	149.9566055	187.2810587	151.4229516	204.3691289	245.5903525	236.7348116
ENSMUSG00000010054	Tusc2	-0.399512016	0.005111853	0.023189254	down	no	16.40158999	21.66661485	1213	1342	1283	1731	1771	1784	16.22990903	17.38927936	15.58558158	20.87878868	21.77693214	22.34412372
ENSMUSG00000023791	Pigx	-0.456608218	0.005136018	0.023284149	down	no	7.061332505	9.727580469	673	769	792	1010	1102	1084	6.666876078	7.400270612	7.116850825	9.051079802	10.04317764	10.08848396
ENSMUSG00000019590	Cyb561	-1.196269939	0.005142143	0.023302614	down	yes	0.113179309	0.38849282	8	8	41	65	58	75	0.052368632	0.050696119	0.236473175	0.374158601	0.339893851	0.451426007
ENSMUSG00000015290	Ubl4a	-0.465038288	0.00514334	0.023302614	down	no	7.021824273	9.730638526	922	1008	967	1147	1696	1336	7.0005209	7.409089992	6.655861928	7.85250287	11.84479775	9.494614955
ENSMUSG00000062169	Cnih4	-0.422128348	0.005165135	0.023377987	down	no	11.53244322	15.48634324	1621	1896	2231	2631	2692	2686	10.23166342	11.58745215	12.77821408	14.97309024	15.61388259	15.87205688
ENSMUSG00000067995	Gtf2f2	-0.551048851	0.005214064	0.02350735	down	no	11.680293	17.159902	648	737	871	785	1158	1486	10.551959	11.619403	12.869517	11.51018	17.320471	22.649055
ENSMUSG00000073982	Rhog	-0.599797567	0.005214751	0.02350735	down	no	175.7889828	266.4604399	7124	11168	14755	17658	15451	18574	119.9522043	182.0544544	225.3602898	267.790572	238.950991	292.6397568
ENSMUSG00000028278	Rragd	-0.99869638	0.005217142	0.023509785	down	no	0.343025853	0.785251431	110	83	38	144	235	177	0.50589967	0.365804492	0.157373397	0.597059511	0.996582319	0.762112464
ENSMUSG00000038543	BC028528	-0.484811517	0.005241936	0.023585425	down	no	17.1131928	23.9881941	928	1108	1120	1272	1999	1330	15.78311664	18.2702535	17.28620826	19.50218468	31.27151848	21.19087913
ENSMUSG00000010067	Rassf1	-0.458068248	0.005272334	0.023685049	down	no	6.217525565	8.578392549	1431	1426	1940	1818	2285	2742	5.840714401	5.628911638	7.182950656	6.684406437	8.569920451	10.48085076
ENSMUSG00000038295	Atg9b	-1.109111233	0.005275668	0.023692607	down	yes	0.384422381	0.944960682	34	78	91	133	116	261	0.202162363	0.454463349	0.496641432	0.721587189	0.640343317	1.47295154
ENSMUSG00000115219	Eef1akmt4	-0.713034602	0.005286951	0.023720996	down	no	4.771577737	7.885726648	263	317	438	423	588	720	3.887832745	4.551506569	5.875393898	5.645055841	8.009623084	10.00250102
ENSMUSG00000040964	Arhgef10l	-0.843133039	0.005293366	0.023742354	down	no	12.9795351	23.36392398	1545	2601	5748	7668	4651	5898	6.479284574	10.56579426	21.89352648	28.99673411	17.92871823	23.16631959
ENSMUSG00000026887	Mrrf	-0.593158232	0.005298944	0.023759942	down	no	2.079864679	3.188425099	520	413	420	537	831	795	2.494077285	1.915266245	1.830250507	2.322733469	3.666476077	3.576065749
ENSMUSG00000020101	Vsir	-0.575332726	0.005310059	0.023802337	down	no	59.19632241	88.25276944	9679	12036	17542	23779	18541	18252	46.15513587	55.55671308	75.87711827	102.1243786	81.2019169	81.43201284
ENSMUSG00000027490	E2f1	-0.496590049	0.00531908	0.023827884	down	no	6.377581444	9.039056926	655	1034	960	1421	1364	1120	4.957551134	7.581767466	6.593425732	9.69502428	9.489558365	7.932588133
ENSMUSG00000004098	Col5a3	-1.375711728	0.005330387	0.023856183	down	yes	0.061612971	0.319379029	0	22	35	44	93	160	0	0.074749035	0.110089878	0.13718638	0.297939313	0.523011393
ENSMUSG00000019295	Tmem129	-0.452580905	0.005342241	0.023886878	down	no	5.057054864	6.957358505	673	672	768	978	1097	950	5.058328904	4.881587361	5.231248327	6.622947352	7.570089336	6.679038826
ENSMUSG00000075706	Gpx4	-0.548490002	0.005368986	0.023991507	down	no	207.2802065	303.2047735	11483	17042	18586	24072	25670	21732	159.2346378	228.7898522	233.8161293	300.666932	326.9651384	281.98225
ENSMUSG00000080917	Gm15925	-0.842814662	0.005374673	0.024009441	down	no	6.900319333	12.455394	385	399	946	1653	653	911	4.893609	4.903261	10.904088	18.921534	7.613173	10.831475
ENSMUSG00000022354	Ndufb9	-0.475187421	0.005403852	0.024132194	down	no	52.63990828	73.21368302	2164	2535	2419	2749	3731	3816	50.15218621	56.90216401	50.86537463	57.40313874	79.45536576	82.78254458
ENSMUSG00000003518	Dusp3	-0.475168225	0.0054072	0.024132194	down	no	26.47665077	36.84367869	5179	5015	6091	9266	7439	6916	26.43793417	24.78587335	28.20614479	42.61035317	34.88159081	33.0390921
ENSMUSG00000004945	Tmem242	-0.42971012	0.005430285	0.024227687	down	no	15.56194579	20.99606	1153	1451	1137	1608	1938	1726	14.99754024	18.27535246	13.41294468	18.84174089	23.14908009	20.99735903
ENSMUSG00000018572	Phf23	-0.471385906	0.005433864	0.024236114	down	no	17.10287144	23.75076103	2538	2090	2726	3282	3083	4248	18.51841857	14.7520157	18.03818005	21.57038886	20.66074808	29.02114614
ENSMUSG00000025025	Mxi1	-0.395270623	0.005440295	0.024249718	down	no	6.461412663	8.529500662	1474	1521	1776	2247	2025	2280	6.268911899	6.263583667	6.851742422	8.607862448	7.908696215	9.071943323
ENSMUSG00000104208	Gm37401	-0.489491533	0.005471099	0.024364311	down	no	201.4795633	282.9076233	2360	3140	3718	4351	4544	4517	162.595596	209.445267	232.397827	269.980408	287.546356	291.196106
ENSMUSG00000030144	Clec4d	-0.645899677	0.00547293	0.024364899	down	no	99.46776034	155.6951434	6416	5968	8562	6576	15343	11996	95.91692751	86.36583704	116.1205165	88.55144821	210.7001605	167.8338215
ENSMUSG00000032741	Tpcn1	-0.68954803	0.005492935	0.024438792	down	no	8.514203338	13.79279923	2499	2715	4319	8276	3612	4144	7.057615736	7.41803439	11.06695989	21.05893395	9.368471015	10.95099273
ENSMUSG00000022570	Tsta3	-0.438130847	0.005506404	0.024483528	down	no	8.75445302	11.89643665	1102	983	1275	1730	1288	1721	9.006618518	7.781117232	9.47562331	12.77891931	9.699381922	13.21100873
ENSMUSG00000058267	Mrps14	-0.450315927	0.00551333	0.024506726	down	no	6.647464942	9.119327403	931	958	951	1111	1593	1353	6.824906089	6.794226169	6.323262567	7.341279146	10.73183115	9.284871912
ENSMUSG00000021814	Anxa7	-0.504256567	0.005538369	0.024587549	down	no	21.29099325	30.24081922	4439	5116	7305	8211	8087	8466	17.70140945	19.7464124	26.42515789	29.49951871	29.62752967	31.59540928
ENSMUSG00000042842	Serpinb6b	-1.24120234	0.005551117	0.024636517	down	yes	0.602520726	1.560727116	30	80	72	75	246	164	0.312072044	0.815069216	0.680420919	0.702007534	2.370879771	1.609294042
ENSMUSG00000027566	Psma7	-0.483675392	0.005554173	0.024642453	down	no	45.98923665	64.3466454	5152	6280	7170	8147	9611	9240	40.07846848	47.28958914	50.59965233	57.09806287	68.67985948	67.26201384
ENSMUSG00000017778	Cox7c	-0.483338012	0.005559631	0.024659045	down	no	62.78327594	87.80921421	3059	3214	3027	3536	5119	4894	64.61224548	65.73188645	58.00569588	67.30984732	99.36647235	96.75132296
ENSMUSG00000051671	Coa6	-0.631805105	0.005568698	0.024691622	down	no	11.59360122	18.0192646	304	433	402	548	709	584	9.726895	13.391903	11.66200565	15.74790091	20.82287988	17.487013
ENSMUSG00000044715	Gskip	-0.483134459	0.005581255	0.024739656	down	no	4.466212617	6.282548063	741	819	974	906	1307	1479	4.106042276	4.394347147	4.898248429	4.520365724	6.654587258	7.672691206
ENSMUSG00000037887	Dusp8	-1.24117685	0.005587789	0.024753321	down	yes	0.141475005	0.470825868	11	14	70	109	89	116	0.051721423	0.063315142	0.309388451	0.481685341	0.399661234	0.531131029
ENSMUSG00000023353	Agap3	-0.476190947	0.00559506	0.024777878	down	no	11.16816932	15.57476805	2237	2422	3176	4405	3289	3651	10.04515983	10.52494578	12.93440236	17.82119481	13.55801929	15.34509005
ENSMUSG00000039982	Dtx4	-0.799990407	0.005603652	0.024808265	down	no	4.916515667	8.634203	585	896	2321	2555	1993	2260	2.423774	3.596276	8.729497	9.544269	7.589553	8.768787
ENSMUSG00000111535	Gm35154	-1.297674063	0.005610591	0.024831324	down	yes	0.347189718	0.999336447	29	10	21	58	82	40	0.531972363	0.176628292	0.332968499	0.947762797	1.377785342	0.672461202
ENSMUSG00000098188	Sowahc	-0.441062723	0.005627858	0.024884707	down	no	4.390578	5.996426667	826	724	1040	1118	1411	1145	4.402833	3.736653	5.032248	5.368936	6.90941	5.710934
ENSMUSG00000029440	Psmd9	-0.423094772	0.005637607	0.024920134	down	no	3.208460895	4.335986576	904	1157	991	1451	1475	1373	2.974021164	3.690590815	2.960770706	4.306730028	4.46450851	4.236721189
ENSMUSG00000020189	Osbpl8	-0.505612006	0.005643271	0.024935578	down	no	7.166084454	10.21584532	3543	2182	3089	4348	5138	3652	9.00690007	5.370662009	7.120691282	9.957446641	12.00097018	8.689119129
ENSMUSG00000071014	Ndufb6	-0.481500589	0.005658698	0.024982569	down	no	28.50278224	39.8350654	754	949	756	941	1310	1332	27.360043	33.30336768	24.84493604	30.70255637	43.61251183	45.190128
ENSMUSG00000032806	Slc10a3	-0.500537908	0.005697014	0.025123543	down	no	10.63304627	15.08448007	815	748	1281	1393	1223	1554	9.619109804	8.555086851	13.72494215	14.81380214	13.26314224	17.17649583
ENSMUSG00000020828	Pld2	-0.450123558	0.005707213	0.025142587	down	no	4.113234733	5.655941195	924	1102	1375	1853	1619	1376	3.519315784	4.064363476	4.756024938	6.373855411	5.677806437	4.916161736
ENSMUSG00000102418	Sh2d1b1	-1.012637738	0.005718691	0.025185417	down	yes	0.999948333	2.119252	112	61	165	238	169	329	1.045246	0.554762	1.399837	2.012986	1.451593	2.893177
ENSMUSG00000020868	Xylt2	-0.631638088	0.005749573	0.025277125	down	no	9.467025835	14.72241462	1085	1246	2689	3194	2492	2338	6.512063674	7.241970298	14.64704353	17.28111371	13.74573161	13.14039855
ENSMUSG00000023827	Agpat4	-0.661644226	0.005756082	0.025295724	down	no	15.10660972	23.95509952	952	1819	2658	3548	2260	3047	8.409694906	15.58468755	21.32544669	28.27535018	18.36563012	25.22431827
ENSMUSG00000034620	Tmem5	-0.411355932	0.005764841	0.025318703	down	no	3.42621251	4.58963407	769	856	908	1128	1233	1168	3.265716004	3.517849552	3.495071973	4.31584348	4.810201657	4.642857072
ENSMUSG00000002059	Rab34	-1.079990557	0.005772289	0.025335899	down	yes	0.507183725	1.1835999	52	77	35	99	154	144	0.508893394	0.720032627	0.292625153	0.854678235	1.385956961	1.310164504
ENSMUSG00000036372	Tmem258	-0.466506931	0.005780553	0.025356653	down	no	27.46189273	37.98391766	2005	1893	1896	2037	2897	3407	29.71441237	27.17428093	25.49698488	27.20139902	39.46507928	47.28527467
ENSMUSG00000007777	0610009B22Rik	-0.636694642	0.005790135	0.02538492	down	no	7.245573307	11.32062529	318	342	286	468	579	498	7.60578037	7.920132767	6.210806784	10.08017845	12.72811701	11.1535804
ENSMUSG00000027447	Cst3	-0.516297644	0.00581252	0.025465726	down	no	919.6520983	1315.403067	49255	59247	43507	81016	75758	70955	930.3151998	1083.298114	745.3429813	1378.170673	1314.150173	1253.888354
ENSMUSG00000062580	Timm17a	-0.475556179	0.005815493	0.02547097	down	no	2.649248216	3.722703607	903	861	983	947	1575	1487	2.729016954	2.518990319	2.699737376	2.580422993	4.376749806	4.210938023
ENSMUSG00000034463	Scara3	-1.463749183	0.005851839	0.025598896	down	yes	0.063628	0.351325667	0	5	28	48	40	85	0	0.025743	0.165141	0.286831	0.244054	0.523092
ENSMUSG00000030148	Clec4a2	-0.669055524	0.005859161	0.025607497	down	no	5.739557559	9.185081603	563	631	1038	697	1327	1638	4.579395031	4.969377663	7.669899984	5.112588798	9.942231219	12.50042479
ENSMUSG00000018442	Derl2	-0.486394814	0.00591989	0.025817849	down	no	3.737849161	5.276595082	1455	1117	1372	1299	2322	2173	4.315656925	3.205249299	3.692641259	3.471521312	6.32838152	6.029882413
ENSMUSG00000059518	Znhit1	-0.513390346	0.005945847	0.025899555	down	no	37.07849287	52.96860532	2176	2989	3961	4478	4490	4501	27.92886503	37.14234889	46.16426469	51.81512753	52.98945936	54.10122908
ENSMUSG00000019124	Scrn1	-0.745622701	0.005956391	0.025931953	down	no	0.020713903	0.102400737	9	8	8	4	47	70	0.022100259	0.019996152	0.020045297	0.010001985	0.118071455	0.179128771
ENSMUSG00000030327	Necap1	-0.403830065	0.005961622	0.025938761	down	no	6.81982536	9.055036851	985	1029	1264	1470	1443	1607	6.441937428	6.517440708	7.500097945	8.661344817	8.671809732	9.831956002
ENSMUSG00000060538	Tmem219	-0.417188271	0.005970675	0.0259604	down	no	22.3986306	29.94292881	2082	2308	2351	2890	3398	3097	21.69187305	23.28756962	22.21644915	27.10725533	32.5276417	30.19388938
ENSMUSG00000055839	Elob	-0.495356793	0.005975604	0.025973957	down	no	185.212377	261.1291757	3306	4412	4661	5062	6002	7026	155.619324	201.012665	199.005142	214.56044	259.427856	309.399231
ENSMUSG00000098192	Gm3534	-0.652456664	0.005983298	0.02599165	down	no	8.619741333	13.60606	276	368	498	578	573	709	6.578423	8.507257	10.773544	12.425053	12.556396	15.836731
ENSMUSG00000069607	Cd300ld3	-0.650113934	0.005993411	0.026022831	down	no	28.08623167	44.13243133	1486	839	777	2312	1822	1030	41.70681	22.784389	19.767496	58.420319	46.938469	27.038506
ENSMUSG00000017009	Sdc4	-0.809671675	0.00600185	0.026040695	down	no	12.88852766	22.66645359	857	779	2765	2543	2765	2581	8.042168746	7.079082463	23.54433178	21.49832713	23.83455432	22.66647933
ENSMUSG00000024940	Ltbp3	-0.573200214	0.006029451	0.026138926	down	no	9.192960333	13.72625433	1503	2171	2626	4413	2331	3018	6.922644	9.682595	10.973642	18.308697	9.862413	13.007653
ENSMUSG00000035235	Trim13	-0.849177014	0.006029957	0.026138926	down	no	1.770537054	3.269721963	136	99	151	216	282	241	1.962752948	1.376067578	1.972790636	2.814898493	3.741304926	3.252962471
ENSMUSG00000113010	Gm34084	-1.760916086	0.006051457	0.026216279	down	yes	1.510094667	5.356824333	9	48	212	298	399	255	0.147383	0.843385	3.539516	4.935338	6.750251	4.384884
ENSMUSG00000070490	Gm10293	-0.630150613	0.006072714	0.026276623	down	no	10.55768833	16.39518733	326	563	504	624	740	877	7.775137	12.991323	10.906605	13.395256	16.21492	19.575386
ENSMUSG00000018565	Elp5	-0.524673438	0.006079204	0.026296772	down	no	10.88459066	15.70251897	976	1082	1232	1115	1566	2231	10.13617312	10.88915952	11.62843935	10.42989397	14.95231838	21.72534456
ENSMUSG00000027610	Gss	-0.619749687	0.006088276	0.026328079	down	no	2.271942415	3.544746997	495	677	595	693	770	1393	1.996680572	2.644292356	2.174854318	2.515856617	2.853621166	5.264763206
ENSMUSG00000026864	Hspa5	-0.676176465	0.006115648	0.026430507	down	no	65.78995861	105.1855167	12347	11526	12577	10657	29211	20724	69.80629888	63.07254736	64.49102958	54.24887795	151.6831682	109.624504
ENSMUSG00000014075	Tctex1d2	-0.80409969	0.006119728	0.026440173	down	no	1.369543064	2.465904234	144	161	123	225	295	287	1.439273665	1.559570662	1.109784865	2.008546813	2.707230186	2.681935703
ENSMUSG00000070462	Tlnrd1	-0.57845018	0.006122888	0.026445862	down	no	19.458936	29.106269	2795	3067	5578	7128	5177	5360	15.075765	16.013075	27.287968	34.62479	25.644573	27.049444
ENSMUSG00000028480	Glipr2	-0.61461651	0.00612736	0.026448522	down	no	27.24255162	41.76557363	2008	2472	3891	3359	3826	6005	20.694965	24.65952887	36.373161	31.179991	36.213501	57.9032289
ENSMUSG00000023019	Gpd1	-1.090315039	0.006127373	0.026448522	down	yes	0.654766405	1.507052604	82	76	98	364	100	151	0.655765162	0.593010611	0.715523442	2.645156343	0.737080947	1.138920523
ENSMUSG00000008435	Rdh13	-0.591216173	0.006138572	0.026481708	down	no	1.392713664	2.148797296	472	286	452	622	580	740	1.703222889	0.994700673	1.48021743	2.019494659	1.924309234	2.502587995
ENSMUSG00000047180	Neurl3	-0.565132751	0.006146211	0.026498572	down	no	54.84752003	81.19615499	5937	6667	10747	14530	10130	11098	44.11775809	47.96965725	72.45514475	97.26445464	69.14504966	77.17896067
ENSMUSG00000040612	Ildr2	-1.105040423	0.006148023	0.026498572	down	yes	0.050247	0.223188667	0	24	32	64	90	98	0	0.067147	0.083594	0.166353	0.239229	0.263984
ENSMUSG00000062661	Ncs1	-0.876624598	0.006164803	0.026562911	down	no	0.567335667	1.125278	87	131	132	241	161	313	0.442108	0.648748	0.611151	1.114103	0.756804	1.504927
ENSMUSG00000020641	Rsad2	-0.913839832	0.006171804	0.026577109	down	no	1.490908086	2.897355739	145	209	513	555	737	429	0.795858785	1.112574539	2.564290934	2.75326372	3.728864427	2.20993907
ENSMUSG00000041548	Hspb8	-1.877451486	0.00618277	0.026608356	down	yes	0.166058765	0.877567565	0	35	8	46	104	84	0	0.409637448	0.088538847	0.507593419	1.169162219	0.955947056
ENSMUSG00000044906	4930503L19Rik	-0.740809249	0.006215973	0.026729138	down	no	1.779170054	3.040305414	291	200	361	358	687	462	1.921245377	1.267850227	2.148414557	2.11554966	4.166572233	2.838794348
ENSMUSG00000090247	Bloc1s1	-0.42981504	0.006225043	0.026758173	down	no	30.35913156	40.93030416	1457	1665	2028	2101	2556	2541	27.02848929	29.91701701	34.13188836	35.10851923	43.56364073	44.11875252
ENSMUSG00000030123	Plxnd1	-0.868204834	0.006230819	0.026774977	down	no	17.19792014	31.47545266	3040	4330	9403	16559	7221	7793	9.948451631	13.72001838	27.92529041	48.83735244	21.71474143	23.8742641
ENSMUSG00000007038	Neu1	-0.558260029	0.006278037	0.026953657	down	no	26.60918648	39.22906978	3016	3966	6186	7577	5771	6682	19.31164297	24.58463957	35.93127689	43.70653579	33.94266193	40.03801161
ENSMUSG00000015092	Edf1	-0.510205682	0.006298724	0.02701821	down	no	66.35710207	94.55174254	2758	4237	4530	5923	4916	6178	50.05769187	74.42549644	74.58811789	96.81680389	81.92765239	104.9107713
ENSMUSG00000002985	Apoe	-0.809467321	0.006338009	0.027146135	down	no	2551.582764	4471.887945	336009	137772	237069	616965	478315	218635	3758.082044	1491.662607	2405.003639	6214.700209	4913.127555	2287.836072
ENSMUSG00000036751	Cox6b1	-0.481266735	0.006400455	0.027397235	down	no	153.6676209	214.5548067	3937	5080	5291	5631	7553	7542	132.9136178	166.0571672	162.0320777	171.1984035	234.2131034	238.2529133
ENSMUSG00000015889	Lta4h	-0.473187184	0.006441248	0.027555404	down	no	11.64305161	16.20138503	2562	3171	3631	3933	4343	5219	10.02296245	12.0151237	12.89106867	13.86387863	15.61916337	19.1211131
ENSMUSG00000045294	Insig1	-0.41778272	0.006481101	0.027684609	down	no	14.10621979	18.87770362	1856	1762	2111	2182	2687	3096	14.33805352	13.1801178	14.80048803	15.18225362	19.06964732	22.38120991
ENSMUSG00000038515	Grtp1	-0.6047073	0.006484417	0.027690527	down	no	8.142529551	12.43416908	842	1968	1583	1741	2680	2519	4.915442006	11.12679017	8.385356473	9.159097459	14.37598586	13.76742391
ENSMUSG00000048970	C1galt1c1	-0.655400296	0.006491237	0.027711399	down	no	7.571134667	11.982443	576	389	468	513	1098	757	9.498896	6.209485	7.005023	7.620281	16.639399	11.687649
ENSMUSG00000038811	Gngt2	-0.51579854	0.006494211	0.027715846	down	no	88.25349649	126.2265319	6165	6462	9230	13250	10030	9180	78.49651209	79.64692234	106.617055	151.990527	117.3054479	109.3836206
ENSMUSG00000023805	Synj2	-0.471848076	0.00650541	0.027755382	down	no	1.774989611	2.500394807	740	562	645	867	864	1126	2.111015511	1.546848858	1.667104465	2.226649462	2.263662522	3.010872438
ENSMUSG00000034216	Vps18	-0.491782446	0.006530345	0.027845206	down	no	12.03577727	16.96510107	2091	2677	2808	4661	2913	3546	10.44283384	12.94355937	12.7209386	20.96874434	13.35638764	16.57017123
ENSMUSG00000000958	Slc7a7	-0.375957259	0.006573186	0.028011222	down	no	9.595586489	12.4819657	1417	1305	1457	1819	1804	2038	10.19218716	9.099377893	9.49519441	11.78159137	11.93466013	13.72964559
ENSMUSG00000029064	Gnb1	-0.499466019	0.006591799	0.028073863	down	no	64.46767537	91.17869118	9908	11399	14977	19812	16046	17370	55.50079079	61.80575388	76.09648145	99.95068887	82.5511877	91.03419697
ENSMUSG00000003423	Pih1d1	-0.425249046	0.006641984	0.02824566	down	no	23.46509589	31.54331173	1661	2187	2406	2857	2922	2938	19.61289516	25.00511781	25.77727469	30.41357032	31.70974164	32.50662324
ENSMUSG00000026674	Ddr2	-0.77422124	0.006657274	0.028302294	down	no	0.020501095	0.106089	0	4	23	42	32	63	0	0.009994777	0.051508509	0.096114534	0.073204107	0.148948358
ENSMUSG00000023043	Krt18	-1.102024712	0.00666486	0.02831776	down	yes	0.733803333	1.689806667	36	55	48	75	121	136	0.596184	0.885149	0.720077	1.111833	1.843499	2.114088
ENSMUSG00000039316	Rftn1	-0.585814446	0.006677496	0.02835462	down	no	18.91368478	28.43737418	3766	2201	5286	6842	5708	4989	19.98720607	11.30655809	25.4472902	32.70904192	27.82423618	24.77884445
ENSMUSG00000032026	Rexo2	-0.406022274	0.00672599	0.028543667	down	no	14.47233178	19.20873998	1963	2224	2251	2655	2901	3327	13.84631981	15.17073602	14.39993952	16.86468229	18.7986936	21.96284406
ENSMUSG00000048351	Coa7	-0.84159306	0.006747535	0.028618168	down	no	1.295225054	2.400282157	141	284	233	499	251	514	0.872372447	1.706767687	1.306535028	2.787839695	1.429409094	2.983597681
ENSMUSG00000020821	Kif1c	-0.501881236	0.00682552	0.028910946	down	no	18.47830925	26.20797947	5204	5206	7310	10824	7110	8180	17.09402399	16.55504595	21.78585782	32.03025443	21.45214279	25.14154119
ENSMUSG00000027646	Src	-0.779425982	0.006826644	0.028910946	down	no	0.611657021	1.121522128	118	123	110	222	197	252	0.643855532	0.647851787	0.543263745	1.091840936	0.987643404	1.285082043
ENSMUSG00000017760	Ctsa	-0.550562226	0.006851477	0.028973346	down	no	179.8619217	263.4823749	25977	44851	40809	60940	52282	56623	131.7200829	220.1628619	187.7028204	278.3182548	243.4857	268.6431699
ENSMUSG00000068328	Aup1	-0.44804807	0.006864567	0.029011595	down	no	39.12584664	53.4116367	4738	5761	6380	8183	8025	7732	34.54094784	40.6487603	42.18783177	53.73720734	53.74890971	52.74879306
ENSMUSG00000032470	Mras	-0.774127574	0.006900921	0.029130904	down	no	0.808522626	1.453715032	178	213	156	236	320	463	0.81827132	0.952290961	0.655005597	0.987072027	1.364897755	2.009175315
ENSMUSG00000000253	Gmpr	-0.94021718	0.006918017	0.029186342	down	no	0.886005503	1.791964192	105	93	75	138	171	263	1.067118939	0.908514386	0.682383184	1.26214139	1.596495081	2.517256103
ENSMUSG00000073985	Gm10602	-1.344069681	0.006924311	0.029203857	down	yes	9.447825008	24.1387233	643	1597	3818	8320	6263	1268	3.218783484	7.748611922	17.37607962	37.60501131	28.86351834	5.94764026
ENSMUSG00000036835	Psenen	-0.44083068	0.006966352	0.029363899	down	no	41.50200932	56.36997097	1983	2655	2309	2947	3479	3396	37.13941737	48.13392963	39.23268095	49.71259482	59.86825218	59.52906592
ENSMUSG00000057789	Bak1	-0.513400637	0.006995847	0.029470904	down	no	55.34875781	79.04815812	4394	6063	7117	9959	6998	9060	43.63529725	58.29574963	64.11522653	89.09765752	63.83578633	84.21103052
ENSMUSG00000026111	Unc50	-0.453557047	0.007029731	0.029594975	down	no	16.16289607	22.17061254	949	1040	1385	1332	1960	1496	14.32106484	15.20169748	18.96592587	18.12844	27.22560227	21.15779536
ENSMUSG00000028007	Snx7	-0.67137812	0.007031758	0.029594975	down	no	1.062423815	1.751268671	290	301	269	348	676	450	1.125241894	1.12578256	0.936246993	1.213533009	2.409070711	1.631202293
ENSMUSG00000027207	Galk2	-0.469097817	0.007033552	0.029594975	down	no	4.774868349	6.648005153	1071	1312	1445	1312	2282	1930	4.204120735	4.976553245	5.143931068	4.631755539	8.22500024	7.087259679
ENSMUSG00000030137	Tuba8	-0.930602873	0.007040033	0.029613557	down	no	1.183810667	2.347036	100	147	105	182	188	354	1.050769	1.496073	1.00459	1.724297	1.819136	3.497675
ENSMUSG00000002102	Psmc3	-0.42314044	0.007066351	0.02970684	down	no	37.36116805	50.12954909	4021	4321	4440	5676	5839	6340	36.842208	38.32997234	36.91132383	46.86397204	49.15040735	54.37426789
ENSMUSG00000028719	Cmpk1	-0.529351716	0.007091659	0.029795771	down	no	22.37331543	32.335298	3464	2822	3757	3384	6436	5258	24.2066865	19.08758615	23.82567364	21.30303164	41.3083642	34.39449815
ENSMUSG00000000869	Il4	-1.304911927	0.007122711	0.029908713	down	yes	0.556361303	1.521662972	32	37	23	53	58	146	0.588249193	0.683973959	0.396860757	0.909043037	1.011796681	2.644149198
ENSMUSG00000015747	Vps45	-0.497226481	0.007179343	0.03008714	down	no	3.34434865	4.761689196	548	622	581	765	776	1055	3.277566077	3.603745594	3.151734278	4.123088471	4.261004852	5.900974267
ENSMUSG00000028646	Rragc	-0.437868057	0.007228932	0.03025731	down	no	26.61223315	36.08442002	3583	3535	4581	5306	5715	5451	25.62986508	24.47572723	29.73110715	34.19734562	37.55846168	36.49745277
ENSMUSG00000031402	Mpp1	-0.471031205	0.007231149	0.030257759	down	no	36.08047496	50.04975149	7101	8603	9660	12061	13836	10676	31.77032374	37.26335816	39.20774298	48.60429101	56.85482027	44.69014318
ENSMUSG00000039183	Nubp2	-0.439389078	0.007250204	0.030328645	down	no	38.62505967	52.412342	2113	2226	2936	3237	3184	3810	35.330296	36.024368	44.520515	48.741264	48.893898	59.601864
ENSMUSG00000020092	Pald1	-1.375645515	0.007354684	0.030703023	down	yes	0.401187733	1.200501917	45	34	169	190	96	455	0.228661801	0.168653203	0.806248196	0.898856479	0.46298948	2.239659793
ENSMUSG00000031661	Nkd1	-0.90655946	0.007369101	0.030754259	down	no	0.067337992	0.213686728	16	20	4	46	32	56	0.082962128	0.100017628	0.019034221	0.213629908	0.153536508	0.273893768
ENSMUSG00000029390	Tmed2	-0.552991199	0.007379912	0.03079042	down	no	67.14610139	98.55839574	4992	7629	9829	9491	11907	12578	47.21493531	69.86878648	84.35458237	80.87484778	103.4564599	111.3438796
ENSMUSG00000022951	Rcan1	-0.418483002	0.007391376	0.03082928	down	no	8.403837827	11.26556174	794	865	1117	1234	1239	1384	7.566605385	7.986426064	9.65848203	10.60221191	10.85348022	12.3409931
ENSMUSG00000057762	Gm6169	-0.669637384	0.007466931	0.031090176	down	no	10.93981867	17.46074267	456	539	482	543	661	1242	10.581075	12.100394	10.137987	11.347446	14.073751	26.961031
ENSMUSG00000015950	Ncf1	-0.587457232	0.007483275	0.031140148	down	no	141.795263	213.1112642	16331	19646	32878	36949	29063	40587	106.5967827	124.1289888	194.6600173	217.22119	174.2302685	247.8823339
ENSMUSG00000058927	Gm10053	-0.799893325	0.007508131	0.031208982	down	no	5.002016	8.782469	191	188	246	224	444	468	4.811011	4.576292	5.618745	5.06971	10.26026	11.017437
ENSMUSG00000035342	Lzts2	-0.826577021	0.007513952	0.031222517	down	no	0.89975603	1.673039902	113	143	88	241	206	223	0.9188273	1.129472201	0.65096859	1.773036936	1.538663794	1.707418977
ENSMUSG00000074811	Hps6	-0.477611453	0.007537237	0.031301136	down	no	5.413675333	7.577442333	633	564	721	1102	761	933	5.606989	4.83999	5.794047	8.798451	6.195192	7.738684
ENSMUSG00000025132	Arhgdia	-0.529716521	0.007541236	0.03130868	down	no	427.9546033	617.8591024	30813	42569	54255	68221	56495	65952	326.3029257	436.410023	521.1508611	650.6649959	549.4513161	653.4609952
ENSMUSG00000030089	Slc41a3	-0.447337813	0.007668239	0.031771584	down	no	6.34187603	8.683638684	628	829	979	1286	1023	1152	5.152880037	6.582986777	7.289761277	9.501190499	7.709183721	8.840541832
ENSMUSG00000030433	Sbk2	-1.398969052	0.007672421	0.03177973	down	yes	0.06549815	0.336440246	23	4	0	45	25	77	0.167169243	0.029325207	0	0.293629695	0.170238963	0.545452079
ENSMUSG00000101585	1600010M07Rik	-0.674391995	0.007687753	0.031834045	down	no	3.457048959	5.57677998	214	234	345	373	472	475	2.940147959	3.117948384	4.313050533	4.627369553	5.970809954	6.132160432
ENSMUSG00000045045	Lrfn4	-1.012977217	0.007750074	0.031999729	down	yes	0.110054972	0.323905932	20	21	8	34	44	71	0.141240084	0.137546014	0.051378819	0.216013465	0.286465552	0.469238779
ENSMUSG00000027835	Pdcd10	-0.453401179	0.007754442	0.032008553	down	no	9.328365943	12.80992696	1179	1110	1316	1261	2264	1617	9.575850777	8.712656799	9.696590254	9.225690584	16.90826341	12.2958269
ENSMUSG00000062127	Cttnbp2nl	-0.556460392	0.007771555	0.03206996	down	no	2.34248507	3.492056732	599	623	1316	1520	1304	1072	1.756881211	1.763678071	3.506895927	4.018204981	3.51380364	2.944161576
ENSMUSG00000046731	Kctd11	-0.582021178	0.007790903	0.032140556	down	no	3.270497333	4.945449	356	427	576	850	548	732	2.703836	3.136467	3.971189	5.813687	3.823458	5.199202
ENSMUSG00000081544	Gm13077	-1.277632709	0.007832717	0.032284497	down	yes	1.132303	2.887605667	20	26	27	43	58	91	0.974519	1.234526	1.187864	1.881308	2.586947	4.194562
ENSMUSG00000023571	C1qtnf12	-1.080095018	0.007838554	0.032290698	down	yes	1.943884991	4.221131203	74	204	70	193	306	290	1.286087518	3.444666611	1.100900844	3.029581887	4.908529804	4.725281919
ENSMUSG00000029771	Irf5	-0.435148513	0.007843955	0.032294402	down	no	53.8279406	72.8132725	6681	6232	7621	9727	8721	10447	54.97807457	49.6263571	56.87939013	72.09488589	65.91084181	80.4340898
ENSMUSG00000021831	Ero1l	-0.561269351	0.007852286	0.032314258	down	no	6.643247677	9.850113204	1241	1155	2261	1598	2802	2697	5.604431847	5.053501319	9.271809865	6.50276832	11.63997631	11.40759499
ENSMUSG00000026856	Dolpp1	-0.489333558	0.007853284	0.032314258	down	no	5.324473049	7.514854938	823	701	736	1026	815	1484	6.064300472	4.996134409	4.912984266	6.808764937	5.500254373	10.2355455
ENSMUSG00000094392	Gm3788	-1.095407881	0.007884855	0.032411719	down	yes	16.011664	34.32635367	51	83	158	150	243	245	8.82219	14.027822	25.18498	23.634464	39.204075	40.140522
ENSMUSG00000068267	Cenpb	-0.49781024	0.007900766	0.032453777	down	no	51.02999367	72.09906167	8783	11038	13025	19511	13840	14871	42.980686	52.293045	57.81625	85.998238	62.20583	68.093117
ENSMUSG00000083240	Gm13453	-1.253785543	0.007918581	0.032517643	down	yes	1.804895667	4.442534667	17	32	38	59	85	74	1.107894	2.015754	2.291039	3.535084	5.209449	4.583071
ENSMUSG00000026389	Steap3	-0.693492204	0.007927174	0.032543615	down	no	11.92660439	19.349345	1627	2658	4803	6734	4143	4283	6.79762882	10.76067206	18.22151228	25.3714347	15.91495894	16.76164137
ENSMUSG00000115338	Pnp	-0.629076318	0.008026618	0.032895712	down	no	34.73181794	53.77000091	3758	5313	9306	8266	12293	8670	22.57419501	30.90078045	50.72047836	44.73059024	67.83725925	48.74215322
ENSMUSG00000031349	Nsdhl	-0.546828781	0.008031233	0.032895712	down	no	3.603884909	5.310898022	459	422	470	578	630	861	3.836668604	3.413681607	3.561304516	4.349373737	4.840653342	6.742666986
ENSMUSG00000058050	Gm9234	-0.605363903	0.008031287	0.032895712	down	no	17.15204667	26.146616	362	359	386	448	719	589	17.555702	16.887081	17.013357	19.583599	32.090557	26.765692
ENSMUSG00000045725	Prr15	-1.165960816	0.008053688	0.032977334	down	yes	0.191538622	0.554161945	16	41	24	38	72	130	0.120081664	0.29193438	0.162599822	0.25385999	0.49074782	0.917878024
ENSMUSG00000042622	Maff	-1.107893526	0.008078202	0.033059553	down	yes	0.965405955	2.196277144	54	64	220	253	207	321	0.496457165	0.560665495	1.839095204	2.085436529	1.746885807	2.756509096
ENSMUSG00000031818	Cox4i1	-0.511161339	0.008092062	0.033106828	down	no	215.5264263	307.2101331	15316	11691	16853	21630	26876	16657	236.2348712	174.5476643	235.7967434	300.4935562	380.7456503	240.3911928
ENSMUSG00000072214	5-Sep	-1.060403444	0.00812718	0.033241022	down	yes	0.401953	0.946830333	30	47	37	64	89	123	0.331879	0.505378	0.368602	0.642149	0.912254	1.286088
ENSMUSG00000028962	Slc4a2	-0.386816246	0.008132345	0.033243193	down	no	5.748232485	7.546592062	2077	1953	2261	3308	2428	2868	5.949177344	5.415771737	5.879748373	8.546428337	6.393888553	7.699459296
ENSMUSG00000029718	Pcolce	-1.017813937	0.008139883	0.033264526	down	yes	0.280142039	0.669730021	47	41	60	60	137	159	0.274955094	0.233066295	0.332404729	0.319906012	0.770590816	0.918693237
ENSMUSG00000033777	Tlr13	-0.453089674	0.008154181	0.033303978	down	no	29.09776258	39.87082899	5523	5496	4491	6093	8500	7639	32.32066114	31.13557065	23.83705595	32.11008319	45.67983682	41.82256696
ENSMUSG00000073386	9830107B12Rik	-1.396648674	0.008163482	0.033332474	down	yes	0.199098667	0.687494667	8	38	52	84	44	212	0.05222	0.237491	0.307585	0.493813	0.265377	1.303294
ENSMUSG00000022706	Mrpl40	-0.434518838	0.008180789	0.033375279	down	no	18.28767702	24.75021043	784	1021	1119	1159	1494	1451	15.43053407	19.44971229	19.9827847	20.54590273	26.99360658	26.71112199
ENSMUSG00000034807	Colgalt1	-0.4617389	0.00821808	0.033507716	down	no	57.98848038	79.89950034	10008	12080	10776	15874	17885	13516	55.3112908	64.63199829	54.02215206	79.02069391	90.78290298	69.89490413
ENSMUSG00000032330	Cox7a2	-0.406799687	0.008238798	0.033582643	down	no	44.00878542	58.37685498	1462	1936	2072	2323	2584	2620	37.0109084	47.44847034	47.56697752	52.96673301	60.08397611	62.07985583
ENSMUSG00000023259	Slc26a6	-0.766823795	0.008244281	0.033595444	down	no	1.620723585	2.827844958	222	288	670	788	535	781	0.969695511	1.225381562	2.667093684	3.118355615	2.155283613	3.209895645
ENSMUSG00000022615	Tymp	-0.438361423	0.008269677	0.033676301	down	no	7.682369333	10.44561167	633	701	719	991	837	1079	7.429388	7.96586	7.65186	10.476185	9.017239	11.843411
ENSMUSG00000023990	Tfeb	-0.448667986	0.008271166	0.033676301	down	no	10.39736395	14.22658815	2182	2719	2855	3814	2911	4301	9.186752771	11.09183167	10.9135074	14.46835167	11.26136642	16.95004637
ENSMUSG00000037902	Sirpa	-1.022971242	0.008325162	0.033857706	down	yes	71.15510708	144.6974874	6788	10732	29412	45977	36818	14906	33.03225816	50.55655266	129.8765104	201.5897091	164.6254759	67.87727707
ENSMUSG00000032126	Hmbs	-0.475635434	0.008355403	0.033971061	down	no	6.401582228	8.940648665	746	1125	1447	1419	1831	1536	4.549123885	6.646806075	8.008816724	7.792568004	10.26755132	8.761826668
ENSMUSG00000019738	Polr2i	-0.450278552	0.008360944	0.033980297	down	no	13.96154798	19.11234973	619	794	823	888	1186	1099	12.12884399	15.09633859	14.65946137	15.71132792	21.41458839	20.21113288
ENSMUSG00000084835	Gm12352	-0.788912505	0.008422424	0.034195087	down	no	5.089405667	8.866107667	144	196	168	241	397	283	4.521951	5.953337	4.792929	6.823744	11.465372	8.309207
ENSMUSG00000015478	Rnf5	-0.380032264	0.00844559	0.034260053	down	no	22.23159492	28.96168909	1279	1588	1460	1708	2133	2026	20.60661932	24.7632007	21.32496472	24.78394098	31.5623804	30.53874589
ENSMUSG00000010461	Eya4	-0.62792132	0.008486577	0.034397137	down	no	0.061648672	0.149801645	36	22	19	56	73	67	0.090181266	0.053437561	0.04132719	0.127143395	0.166537344	0.155724196
ENSMUSG00000042111	Ccdc115	-0.457751964	0.008501565	0.034448148	down	no	16.76125273	23.05724603	1906	1328	2380	2272	2504	3220	17.91156836	12.0821425	20.29004735	19.23347693	21.62107075	28.31719042
ENSMUSG00000045934	Mtmr11	-0.819014507	0.008559511	0.034653579	down	no	0.470996974	0.90735313	74	70	96	149	145	184	0.455877448	0.41487563	0.542237844	0.835130749	0.820661201	1.066267439
ENSMUSG00000026097	Ormdl1	-0.479706026	0.00863998	0.034939912	down	no	2.988038169	4.206144137	708	539	595	719	1066	921	3.58693982	2.640810707	2.73636398	3.283789163	4.964792426	4.369850821
ENSMUSG00000043903	Zfp469	-1.103737184	0.008661549	0.034997538	down	yes	0.104864333	0.340275333	4	16	24	73	42	31	0.030622	0.115069	0.168902	0.503771	0.299182	0.217873
ENSMUSG00000049625	Tifab	-0.633983085	0.008678831	0.035057492	down	no	22.30534306	34.66958631	2276	2788	5307	3847	5809	6855	15.55894776	18.44927216	32.90780925	23.68579565	36.47383706	43.84912621
ENSMUSG00000057667	Bloc1s3	-0.430650383	0.008696623	0.03511947	down	no	7.711981667	10.42930967	784	1081	1384	1536	1546	1464	5.879594	7.8448	9.411551	10.369832	10.644989	10.273108
ENSMUSG00000024725	Ostf1	-0.478164059	0.008727568	0.035194894	down	no	60.12214148	83.78762894	10365	11360	16237	16785	18302	19632	51.79969557	54.95900069	73.60772818	75.55093175	84.00920337	91.8027517
ENSMUSG00000030120	Mlf2	-0.453631856	0.008743734	0.035250175	down	no	31.3358716	42.95090662	4361	5711	6905	8596	7752	7775	25.37326682	32.17568582	36.45866217	45.0667113	41.44156431	42.34444426
ENSMUSG00000044857	Lemd2	-0.433558372	0.008781745	0.035353734	down	no	20.59087933	27.84428633	1858	2293	2895	3023	3211	3628	17.121271	20.454058	24.197309	25.086582	27.167877	31.2784
ENSMUSG00000003444	Med29	-0.450893582	0.008886694	0.035716095	down	no	10.68730167	14.64501833	566	598	633	785	887	891	10.561092	10.799237	10.701576	13.182234	15.192728	15.560093
ENSMUSG00000021606	Ndufs6	-0.392702249	0.008925284	0.03583103	down	no	27.95868322	36.73684631	937	1148	1220	1291	1599	1617	24.89871277	29.54013465	29.43720223	30.92419646	39.06380275	40.22253973
ENSMUSG00000029034	Ints11	-0.362577611	0.008934754	0.03585098	down	no	10.78603498	13.89640375	1249	1535	1571	1865	1914	2052	9.705927305	11.55598497	11.09619265	13.07311174	13.67542527	14.94067425
ENSMUSG00000036580	Spg20	-0.376909938	0.008952928	0.035911855	down	no	2.636943482	3.454078585	883	821	959	1359	1258	1026	2.740118463	2.468422908	2.702289074	3.800549041	3.583427049	2.978259665
ENSMUSG00000027848	Olfml3	-0.851983222	0.00897646	0.035996182	down	no	0.167145148	0.382191773	72	29	35	99	116	110	0.275159565	0.103902614	0.122373265	0.342753207	0.408308008	0.395514104
ENSMUSG00000009549	Srp14	-0.46353613	0.008981046	0.036004507	down	no	60.13388363	82.95755544	2489	3269	3711	4198	5467	3893	49.77706204	63.28537279	67.33921606	75.6285915	100.4319738	72.81210101
ENSMUSG00000067889	Sptbn2	-0.676229251	0.008985505	0.036009872	down	no	0.049442	0.138802	29	11	14	72	56	30	0.083675	0.029441	0.03521	0.186573	0.148595	0.081238
ENSMUSG00000057411	Fam173a	-0.375037679	0.008989916	0.036009872	down	no	39.421172	51.15395767	1160	1531	1450	1823	1929	1840	34.662033	44.295231	39.306252	49.073128	52.935078	51.453667
ENSMUSG00000046806	3110062M04Rik	-0.390146271	0.009016128	0.036085265	down	no	4.889208771	6.43848915	1010	930	789	1298	1360	1108	5.650015436	5.023735617	3.993875261	6.541552695	6.984830286	5.78908447
ENSMUSG00000004567	Mcoln1	-0.375131742	0.009016285	0.036085265	down	no	6.339868977	8.252239477	1892	2343	2050	2884	2614	3033	5.975648804	7.172970619	5.870987508	8.203197602	7.587943878	8.965576953
ENSMUSG00000003039	Fam32a	-0.417135343	0.009088593	0.036334107	down	no	24.94478591	33.34164052	4238	4498	5742	6178	6834	7059	22.98133117	23.61396232	28.23906424	30.17148132	34.037083	35.81635724
ENSMUSG00000040466	Blvrb	-0.435897438	0.009104944	0.036369066	down	no	34.18590094	46.28032311	3387	4776	4332	5683	6431	5489	29.08331426	39.72120336	33.75318519	43.97326126	50.74235335	44.12535472
ENSMUSG00000096755	Ftl1-ps2	-1.438179654	0.009112118	0.036387588	down	yes	0.898156667	2.604792333	6	31	30	66	55	76	0.234918	1.299904	1.159648	2.566455	2.162944	3.084978
ENSMUSG00000022571	Pycrl	-0.431314448	0.009151268	0.036527953	down	no	12.973246	17.52877033	665	838	777	1121	898	1187	11.862475	14.481676	12.575587	18.026556	14.727338	19.832417
ENSMUSG00000028673	Fuca1	-0.437691865	0.009154907	0.036527953	down	no	47.57166848	64.46820787	5879	7694	6868	10573	9217	9101	42.90036815	54.35646222	45.45817508	69.48635308	61.77795029	62.14032024
ENSMUSG00000035891	Cerk	-0.499826717	0.009191173	0.036662455	down	no	46.14262049	65.28908666	8294	8569	12426	18124	11680	13219	41.20714692	41.21763412	56.00308044	81.10577776	53.30294622	61.45853601
ENSMUSG00000028745	Capzb	-0.525691518	0.009202191	0.03668554	down	no	181.5884339	261.462932	19554	23903	35802	45228	35118	37663	141.7053509	167.7011979	235.3587529	295.2336888	233.7573236	255.3977835
ENSMUSG00000044952	Kctd21	-0.636115256	0.009202516	0.03668554	down	no	2.794473333	4.398413	262	326	511	729	563	496	2.111144	2.541756	3.73052	5.29214	4.162512	3.740587
ENSMUSG00000074916	Chst14	-0.462203529	0.00926841	0.036915074	down	no	6.975481365	9.64749717	508	677	736	1006	885	869	5.803607095	7.494507	7.62833	10.35856554	9.285355974	9.29857
ENSMUSG00000064147	Rab44	-0.854733671	0.009269945	0.036915074	down	no	3.216569667	5.897767102	421	548	782	698	545	2045	2.445029	3.081722	4.122958	3.653565	2.908672	11.13106431
ENSMUSG00000025017	Pik3ap1	-0.765321401	0.009328726	0.037097656	down	no	32.24320333	54.87531533	2228	2276	6778	8870	5460	5345	20.370695	20.146536	56.212379	73.050064	45.850319	45.725563
ENSMUSG00000050188	Lsm10	-0.443194455	0.009346148	0.037146343	down	no	25.75131333	35.04774253	893	961	1350	1736	1665	1131	22.631048	23.573492	31.0494	39.62104341	38.73651229	26.78567189
ENSMUSG00000028223	Decr1	-0.458359912	0.009352933	0.037152718	down	no	4.597472484	6.354228356	792	867	671	817	1293	1251	4.877506027	5.169402153	3.745509273	4.533811991	7.316668725	7.212204353
ENSMUSG00000022769	Sdf2l1	-0.481574048	0.009365546	0.037191763	down	no	92.78137733	129.5871303	4360	4984	4069	4640	7991	6909	94.252411	104.299431	79.79229	90.349251	158.65477	139.75737
ENSMUSG00000100548	Gm29585	-0.724728623	0.009391313	0.037263898	down	no	9.37391002	15.55648657	625	256	918	1340	815	932	10.29541066	4.082502534	13.74381686	19.93404341	12.34250424	14.39291206
ENSMUSG00000048920	Fkrp	-0.83914745	0.009405097	0.037287649	down	no	4.386507683	7.926329215	1432	1286	292	2304	1731	1762	6.409146455	5.566889522	1.183487073	9.283607315	7.117943756	7.377436576
ENSMUSG00000028961	Pgd	-0.587139252	0.009416606	0.037322961	down	no	48.86638742	73.46048619	9678	11886	20225	21863	16373	26394	35.89020437	42.66998482	68.03897308	73.02587788	55.76778872	91.58779198
ENSMUSG00000017615	Tnfaip1	-0.356845049	0.00943251	0.03737567	down	no	7.170487414	9.210748386	1226	1150	1172	1495	1516	1745	7.751776548	7.037873722	6.721811971	8.513573814	8.798568984	10.32010236
ENSMUSG00000027132	Katnbl1	-0.555818968	0.009489372	0.037590598	down	no	2.232893138	3.329359599	463	365	354	479	692	671	2.728210763	2.080150266	1.890318385	2.540119851	3.74643571	3.701523235
ENSMUSG00000027309	4930402H24Rik	-0.505948996	0.00949343	0.037596288	down	no	0.766647482	1.130688956	359	329	393	580	577	497	0.79661797	0.710093611	0.793230864	1.168864395	1.184624692	1.038577781
ENSMUSG00000024410	3110002H16Rik	-0.412168572	0.009498445	0.037605766	down	no	5.740552789	7.671933162	1577	1215	1559	1550	1938	2553	6.516107148	4.861556888	5.84399433	5.773609903	7.360168933	9.882020649
ENSMUSG00000003380	Rabac1	-0.425620789	0.009503846	0.03761677	down	no	113.8216186	152.9138601	7204	8491	6985	10285	10736	10799	113.0465269	129.000028	99.41830093	145.4114955	154.7506525	158.5794322
ENSMUSG00000021497	Txndc15	-0.363093361	0.009543293	0.037741657	down	no	6.112421794	7.890297096	1167	1132	1216	1354	1709	1663	6.358649317	5.968884879	6.009731186	6.644020064	8.550123092	8.476748132
ENSMUSG00000024583	Txnl1	-0.410638267	0.009578685	0.037852513	down	no	14.35536533	19.115138	1600	1541	1672	1581	2531	2552	14.949096	13.942595	14.174405	13.305169	21.725462	22.314783
ENSMUSG00000086763	Plxna4os1	-0.540387478	0.009596235	0.037898786	down	no	6.907443667	10.09136733	408	572	829	970	989	772	4.934645	6.696301	9.091385	10.561086	10.985052	8.727964
ENSMUSG00000018008	Cyth4	-0.542867248	0.009631604	0.037996626	down	no	50.54882879	73.6885086	12820	13700	24063	28113	20724	27236	40.57564161	41.97795671	69.09288807	80.15417227	60.24703538	80.66431815
ENSMUSG00000022793	B4galt4	-0.842078752	0.009639734	0.038018242	down	no	0.914007398	1.71774135	96	98	178	184	239	291	0.746435956	0.733968989	1.261617248	1.295964189	1.724158992	2.133100868
ENSMUSG00000092349	Platr17	-1.005928985	0.009642459	0.038018534	down	yes	2.241483667	4.602252333	48	71	122	172	208	130	1.421929	2.032826	3.269696	4.584084	5.636803	3.58587
ENSMUSG00000022560	Slc52a2	-0.415082295	0.009711542	0.038195801	down	no	3.38298077	4.544118556	809	773	859	1129	888	1395	3.513012122	3.250538411	3.385391778	4.419261903	3.542684352	5.670409414
ENSMUSG00000029416	Slc15a4	-0.417785651	0.009722348	0.038207496	down	no	14.19520781	18.9966191	2843	3088	4010	4404	5025	4368	12.78788156	13.44170333	16.35603854	17.84415522	20.76403922	18.38166288
ENSMUSG00000027956	Tmem144	-1.091365663	0.009786143	0.038447666	down	yes	0.39584364	0.956522008	63	96	20	136	125	195	0.431304179	0.632486215	0.123740528	0.835844867	0.785490143	1.248231015
ENSMUSG00000080893	Gm15920	-0.44767705	0.009832435	0.03861896	down	no	41.61721167	56.79570633	760	764	662	785	1192	1138	45.152798	43.991493	35.707344	42.032501	65.068573	63.286045
ENSMUSG00000031077	Fadd	-0.391236242	0.009919737	0.038929879	down	no	5.935095333	7.815128667	866	1126	1049	1515	1240	1416	5.305219	6.672534	5.827533	8.358697	6.972747	8.113942
ENSMUSG00000045414	1190002N15Rik	-0.61708789	0.009934747	0.03897812	down	no	2.223443	3.463641333	351	254	558	526	687	656	2.124346	1.484582	3.061401	2.865541	3.81484	3.710543
ENSMUSG00000030704	Rab6a	-0.41656735	0.00995401	0.03904302	down	no	11.23013755	15.02287804	1519	1535	2483	2404	2726	2526	9.734669039	9.52290622	14.43283738	13.87578035	16.0437771	15.14907666
ENSMUSG00000025226	Fbxl15	-0.623608152	0.009968327	0.039085727	down	no	6.417562333	9.941762667	277	339	532	582	521	727	4.900118	5.80556	8.547009	9.287007	8.481027	12.057254
ENSMUSG00000045237	1110012L19Rik	-0.533818149	0.009970348	0.039085727	down	no	8.982096	13.048656	405	442	443	524	773	653	8.839729	9.334918	8.771641	10.302496	15.49825	13.345222
ENSMUSG00000014313	Cox6c	-0.393495524	0.009981058	0.039117022	down	no	16.7640057	22.05208944	2458	2670	2719	3081	3965	3698	16.46042198	17.30864572	16.52294939	18.58667309	24.39309065	23.17650456
ENSMUSG00000075312	Gm13597	-0.892392767	0.010071492	0.039406841	down	no	5.914129667	11.06374167	102	68	123	217	155	196	6.502587	4.16023	7.079572	12.438198	9.074961	11.678066
ENSMUSG00000033735	Spr	-0.37710134	0.010090735	0.039463469	down	no	9.823270305	12.78764712	1185	1591	1819	2007	2120	2070	7.98366553	10.3735337	11.11261169	12.18387001	13.12270888	13.05636247
ENSMUSG00000062585	Cnr2	-0.417088566	0.010091467	0.039463469	down	no	6.80746674	9.123058679	1333	887	1337	1895	1297	1776	7.999124968	5.14858211	7.274693142	10.24640214	7.147965958	9.974807943
ENSMUSG00000030107	Usp18	-0.612656864	0.01012408	0.039569427	down	no	3.982827238	6.142939073	355	607	504	612	1096	640	3.023382267	5.015222373	3.909877074	4.705402854	8.608061997	5.115352368
ENSMUSG00000027737	Slc7a11	-1.174973273	0.010153736	0.039663721	down	yes	0.050320084	0.239405761	9	12	78	29	71	353	0.01504617	0.018308205	0.117605878	0.043949364	0.110182879	0.564085041
ENSMUSG00000002741	Ykt6	-0.426970487	0.010173502	0.039719302	down	no	26.62154907	35.82465075	3049	2977	4451	4904	4591	5111	24.427892	23.0886826	32.3480726	35.38298475	33.77933937	38.31162814
ENSMUSG00000026664	Phyh	-0.36869604	0.010206351	0.03982587	down	no	19.61612466	25.35716999	1380	1513	2003	2065	2345	2151	17.41757804	18.48934049	22.94145544	23.47669006	27.18952719	25.40529272
ENSMUSG00000038712	Mindy1	-0.470314122	0.010210114	0.039827978	down	no	11.54931601	16.03909153	3191	3874	2680	4298	3947	5896	11.79658004	13.86635515	8.985012829	14.31550588	13.39853084	20.40323786
ENSMUSG00000036046	5031439G07Rik	-0.4868093	0.010242691	0.039924229	down	no	25.53802169	35.82764178	9388	10518	12353	16785	11229	18964	23.37047872	25.35002159	27.89356475	37.63751671	25.67200624	44.1734024
ENSMUSG00000000881	Dlg3	-0.640316724	0.010264215	0.039964684	down	no	0.962345104	1.555846831	257	229	258	282	458	507	1.043258875	0.901657482	0.942118955	1.026184167	1.708888769	1.932467558
ENSMUSG00000028138	Adh5	-0.381438687	0.010276482	0.04000159	down	no	9.736105394	12.71290658	2210	2299	2398	2658	3447	3284	9.764984069	9.832999206	9.610332906	10.58053857	13.98660301	13.57157816
ENSMUSG00000038521	C1s1	-1.154002802	0.010325163	0.040158387	down	yes	0.602581418	1.463457636	29	61	167	143	260	226	0.213577881	0.443288515	1.150877859	0.972748229	1.816211438	1.60141324
ENSMUSG00000031149	Praf2	-0.527722996	0.010339696	0.040193118	down	no	8.117057	11.746137	526	447	448	548	879	720	9.383446	7.725674	7.242051	8.80215	14.410135	12.026126
ENSMUSG00000008475	Arpc5	-0.48831653	0.010351169	0.040226815	down	no	117.1436597	164.3702259	10267	9781	15123	13240	18108	19651	107.8533178	99.46867485	144.1089864	125.2559398	174.7073497	193.1473884
ENSMUSG00000000399	Ndufa9	-0.396548447	0.010419449	0.040470235	down	no	26.04011848	34.30967169	2138	2518	2526	2835	3285	3715	24.31666922	27.73902698	26.06465925	29.05772603	34.32493186	39.54635717
ENSMUSG00000042705	Commd10	-0.416084945	0.010446484	0.040564257	down	no	12.16242133	16.26177	740	784	976	909	1287	1266	11.322991	11.615185	13.549088	12.536424	18.105867	18.143019
ENSMUSG00000039908	Slc26a11	-0.501416592	0.01049359	0.0407063	down	no	2.926619976	4.184491926	446	391	557	804	640	628	2.942314847	2.496584039	3.340961041	4.782376576	3.883708166	3.887391034
ENSMUSG00000046993	Gm5637	-0.446108906	0.010494416	0.0407063	down	no	14.87593533	20.30262833	590	627	984	1087	1037	984	12.60349	12.964801	19.059515	20.908503	20.332674	19.666708
ENSMUSG00000086109	Gm13391	-1.554449309	0.010548004	0.040903102	down	yes	0.562779882	1.846727601	23	58	4	95	112	85	0.460603367	1.152590033	0.075146247	1.762349787	2.125799535	1.652033481
ENSMUSG00000006941	Eif1b	-0.409923461	0.010557873	0.040930307	down	no	35.48498472	47.17875605	1767	1763	1696	1767	2775	2695	37.51979407	36.25175181	32.68340827	33.81832591	54.14539431	53.57254794
ENSMUSG00000023132	Gzma	-1.203795169	0.010580577	0.041007242	down	yes	6.486344996	15.07130468	84	154	648	960	454	667	1.975778412	3.525129956	13.95812662	20.51396788	9.890842809	14.80910333
ENSMUSG00000116220	AC147041.1	-0.913838438	0.010588248	0.041025887	down	no	0.119777898	0.314072889	14	25	34	94	39	62	0.069173572	0.126354397	0.163805725	0.44755723	0.189530508	0.30513093
ENSMUSG00000000301	Pemt	-1.10411389	0.010594286	0.041038194	down	yes	0.417024804	1.011431697	33	60	27	73	84	138	0.349475619	0.63888319	0.262715604	0.718115195	0.857293493	1.458886403
ENSMUSG00000015112	Slc25a13	-0.618982224	0.010636996	0.041162775	down	no	2.766653966	4.302582355	526	499	347	521	637	1069	3.301838938	3.02517142	1.972951539	2.945330993	3.677357316	6.285058756
ENSMUSG00000006699	Cdc42	-0.460610453	0.010663207	0.04123835	down	no	159.0600982	218.9240277	18909	18192	24993	24400	32936	31255	152.4406369	141.9719781	182.7676796	177.1590197	243.8610835	235.75198
ENSMUSG00000057375	Yipf1	-0.344001045	0.010667674	0.041244505	down	no	6.558609818	8.351585707	1925	1821	2094	2346	2619	2775	6.780371487	6.206041225	6.689416742	7.442516565	8.468238538	9.144002017
ENSMUSG00000079852	Klra4	-1.177773911	0.010680907	0.04128454	down	yes	0.766704333	1.860723	34	21	74	92	88	138	0.636338	0.388051	1.275724	1.57875	1.539343	2.464076
ENSMUSG00000020873	Slc35b1	-0.45210167	0.010715191	0.041394749	down	no	10.9868698	15.06718944	987	1001	1228	1034	1545	1985	10.59997099	10.40023502	11.96040339	10.00536515	15.24541943	19.95078375
ENSMUSG00000021950	Anxa8	-1.232712957	0.010726952	0.041421662	down	yes	0.255168	0.734675	24	20	20	20	76	92	0.301723	0.240684	0.223097	0.228353	0.88281	1.092862
ENSMUSG00000070942	Il1rl2	-1.075094218	0.010727933	0.041421662	down	yes	0.150876486	0.428561548	13	50	78	73	111	215	0.043004217	0.163555043	0.246070198	0.228598834	0.355921106	0.701164703
ENSMUSG00000027613	Eif6	-0.44873054	0.010731499	0.041424281	down	no	37.94460977	51.82475862	3679	4080	5779	5881	5640	7589	32.5365675	34.92597856	46.37128325	46.85145446	45.81335568	62.80946573
ENSMUSG00000029715	Pop7	-0.43986274	0.010809888	0.041693204	down	no	15.26815185	20.74651785	577	770	828	857	1040	1165	12.74723303	16.4645758	16.59264671	17.04672154	21.11680734	24.07602467
ENSMUSG00000040631	Dok4	-0.735829246	0.010865027	0.041883352	down	no	1.268991604	2.179856223	156	146	211	243	417	254	1.215007451	1.100144653	1.491822709	1.703814113	2.985019777	1.850734779
ENSMUSG00000016206	H2-M3	-0.383086572	0.010945832	0.042115614	down	no	28.11941767	36.70176067	1692	1736	1876	2612	2739	1875	28.133244	27.938993	28.286016	39.108238	41.82782	29.169224
ENSMUSG00000060467	Gm10080	-1.102217421	0.010960743	0.042161677	down	yes	2.437042333	5.346634333	38	45	59	68	145	108	2.043205	2.358047	2.909875	3.311996	7.256383	5.471524
ENSMUSG00000034738	Nostrin	-0.72211825	0.010965812	0.042168224	down	no	2.407633349	4.036597741	250	152	194	241	384	417	3.149535051	1.857966327	2.215398669	2.732793867	4.447689381	4.929309974
ENSMUSG00000034799	Unc13a	-0.354064882	0.010979289	0.042196659	down	no	3.363305215	4.326647265	1619	1799	2170	2238	2692	2532	3.064606902	3.296651512	3.728657232	3.816084726	4.680525781	4.48333129
ENSMUSG00000028671	Gale	-0.574067159	0.010981604	0.042196659	down	no	4.328701486	6.493072361	413	404	542	518	629	955	4.135748987	3.912006152	4.938349318	4.691955708	5.78601438	9.001246994
ENSMUSG00000040883	Tmem205	-0.616642376	0.011009675	0.04226755	down	no	5.230752752	8.073656674	523	888	355	823	1085	954	4.819999637	7.920184859	2.952073761	6.82593257	9.18104777	8.213989681
ENSMUSG00000029171	Pgm1	-0.565630955	0.01101184	0.04226755	down	no	9.796172812	14.54667869	678	860	1847	1587	1779	1780	6.254142376	7.670979569	15.46339649	13.19205578	15.08246322	15.36551708
ENSMUSG00000048332	Lhfp	-1.091595182	0.011018802	0.042282956	down	yes	0.135569546	0.402021178	48	36	6	55	107	120	0.220964043	0.160323552	0.025421044	0.2249615	0.458600106	0.522501928
ENSMUSG00000045948	Mrps12	-0.380909288	0.011022393	0.042285425	down	no	24.1810052	31.51780984	963	1161	1183	1225	1692	1559	22.08889522	25.81082069	24.64329968	25.35482839	35.70414738	33.49445376
ENSMUSG00000023020	Cox14	-0.391445877	0.011027242	0.042292715	down	no	73.39508967	96.304049	1876	2436	2672	3155	3129	3229	62.046772	77.9814	80.157097	93.974098	95.029213	99.908836
ENSMUSG00000028266	Lmo4	-0.436507014	0.011037528	0.042320849	down	no	7.320139275	9.941850732	1082	806	1532	1877	1399	1536	7.297659386	5.266865118	9.39589332	11.4294914	8.683529857	9.712530945
ENSMUSG00000042380	Smim12	-0.344863322	0.011131897	0.042614339	down	no	29.920084	38.026427	1187	1323	1510	1711	1783	1815	27.760086	29.957457	32.042709	36.054207	38.31366	39.711414
ENSMUSG00000009633	G0s2	-1.785077314	0.011202078	0.042816791	down	yes	4.458936333	15.61177833	58	84	386	249	123	1464	1.574787	2.212662	9.58936	6.151805	3.091211	37.592319
ENSMUSG00000029380	Cxcl1	-1.341594402	0.011203212	0.042816791	down	yes	2.323516041	6.041946875	143	390	33	310	693	544	1.805895842	4.795250082	0.3694022	3.546006498	8.102126524	6.477707603
ENSMUSG00000022472	Desi1	-0.351225627	0.01124623	0.042926005	down	no	5.779682768	7.400381326	872	986	901	1182	1275	1222	5.714788657	6.269134212	5.355125434	6.995962599	7.697206303	7.507975076
ENSMUSG00000062081	Gm6055	-0.410995878	0.011281313	0.043048458	down	no	62.36807633	82.957761	766	1069	1278	1499	1465	1325	48.403851	65.411964	73.288414	85.383499	85.070938	78.418846
ENSMUSG00000022820	Ndufb4	-0.345231781	0.011291689	0.043061795	down	no	22.8554684	29.06159542	1158	1200	1145	1409	1612	1624	23.64185545	23.72248555	21.20206419	25.91779999	30.22659863	31.04038765
ENSMUSG00000032698	Lmo2	-0.349524451	0.011293814	0.043061795	down	no	21.51720455	27.44335731	2101	1795	2223	2465	2996	2665	23.16520481	19.15252899	22.23387986	24.49056489	30.34389383	27.49561322
ENSMUSG00000024620	Pdgfrb	-0.802006918	0.011359968	0.043291016	down	no	0.043569782	0.150317482	8	9	16	50	9	55	0.03474759	0.033806139	0.062155618	0.194908243	0.032071729	0.223972474
ENSMUSG00000047370	Gm7367	-0.416584157	0.011476902	0.043678611	down	no	45.23581967	60.412598	744	1017	1175	1544	1318	1207	36.121323	47.830227	51.755909	67.552376	58.810532	54.874886
ENSMUSG00000025810	Nrp1	-0.669163284	0.011503777	0.043746072	down	no	7.363551142	11.76816931	1904	2203	5522	6448	5451	3888	4.649482805	5.206452682	12.23471794	14.19057583	12.22909664	8.884835466
ENSMUSG00000107961	Gm44036	-0.988324191	0.011552933	0.043898086	down	no	4.927422	9.873798	47	87	86	111	160	182	3.315013	5.962595	5.504658	7.107223	10.453558	12.060613
ENSMUSG00000025532	Crcp	-0.526390904	0.011599372	0.044051204	down	no	7.629833652	11.0334458	474	462	662	609	765	1015	7.132471219	6.718320457	9.038709279	8.252992174	10.56163756	14.28570767
ENSMUSG00000015027	Galns	-0.413104942	0.011691357	0.044365297	down	no	23.32077941	31.08590291	2231	3034	2854	4372	3203	3696	20.11556712	26.49486015	23.35191097	35.52566215	26.53931528	31.19273131
ENSMUSG00000056121	Fez2	-0.383373526	0.011725043	0.044460554	down	no	20.80331933	27.16604744	1466	1728	2355	2593	2364	2544	17.34223954	19.79680124	25.27091723	27.64140394	25.68657435	28.17016404
ENSMUSG00000031016	Wee1	-0.715929004	0.011766515	0.044591517	down	no	1.651266333	2.776526	302	253	180	372	629	299	2.10886	1.70699	1.137949	2.337431	4.040161	1.951986
ENSMUSG00000052336	Cx3cr1	-0.836050937	0.011773682	0.044595112	down	no	2.272831424	4.135876556	234	494	633	429	1404	711	1.241308291	2.535270213	3.04191577	2.046478796	6.836950598	3.524200273
ENSMUSG00000032633	Flcn	-0.449159623	0.011821253	0.044751662	down	no	15.61909134	21.36040714	2857	2351	3684	5159	3179	4297	15.7979622	12.58545249	18.47385933	25.70224099	16.1468284	22.23215202
ENSMUSG00000032412	Atp1b3	-0.417547461	0.011832636	0.044766187	down	no	115.3803102	154.1418595	11419	11622	13137	15037	19693	15575	114.2839953	112.6014773	119.255458	135.5480902	181.0297719	145.8477164
ENSMUSG00000078656	Vps25	-0.338239279	0.011834452	0.044766187	down	no	22.09258954	27.95615484	1389	1634	1755	1958	2208	2113	20.17649634	22.97640482	23.12486747	25.63370804	29.48671821	28.74803826
ENSMUSG00000002981	Clptm1	-0.43972395	0.011857733	0.044830606	down	no	17.11822283	23.25384657	3779	4294	5967	7994	5835	5950	14.53817529	15.98933023	20.82716296	27.71292543	20.6276532	21.42096108
ENSMUSG00000114547	AC154767.1	-0.518044704	0.011896769	0.044966338	down	no	9.255191333	13.29675667	511	605	510	622	744	1064	9.10219	10.427781	8.235603	9.981045	12.173154	17.736071
ENSMUSG00000019505	Ubb	-0.426417782	0.011925853	0.045052524	down	no	624.8241922	839.7309595	39526	47548	50434	60274	68869	62986	564.2852416	657.1138042	653.0735308	774.9603079	902.9424573	841.2901132
ENSMUSG00000035521	Gnptg	-0.39145295	0.011975063	0.045192825	down	no	11.16132837	14.67163957	1137	1289	846	1489	1412	1607	12.07994719	13.25417883	8.149859091	14.24617405	13.78476935	15.9839753
ENSMUSG00000049299	Trappc1	-0.356334932	0.011985166	0.045217049	down	no	43.71846123	55.99506109	1853	2034	2516	2570	2932	3004	39.82397906	42.29951545	49.03188918	49.72423105	57.86308159	60.39787063
ENSMUSG00000027952	Pmvk	-0.537230432	0.011991285	0.045217186	down	no	7.476474103	10.89485782	452	503	741	666	748	1130	6.289905918	6.786772126	9.352744264	8.355628552	9.581654834	14.74729008
ENSMUSG00000024640	Psat1	-0.476699337	0.011998337	0.045221881	down	no	4.323470658	6.055508709	703	1003	709	819	1236	1463	3.934939284	5.441456232	3.594016456	4.13330688	6.358873757	7.674345489
ENSMUSG00000068417	Pnp2	-0.68598633	0.012003654	0.04522732	down	no	5.9316044	9.60365419	232	360	663	592	835	655	3.490539176	5.251151476	9.053122548	8.033301202	11.55166855	9.225992819
ENSMUSG00000073728	Tmem51os1	-0.808860084	0.012024258	0.045281163	down	no	1.005923277	1.837385953	122	97	259	358	262	277	0.818995239	0.629870567	1.568904025	2.161482935	1.613777204	1.73689772
ENSMUSG00000028567	Txndc12	-0.335498073	0.012090068	0.045493162	down	no	14.27118771	18.03375089	1291	1468	1464	2025	1823	1713	13.68171341	15.05734449	14.07450524	19.35198524	17.74969123	16.9995762
ENSMUSG00000064068	Mtx1	-0.342848843	0.012114529	0.045573251	down	no	8.305106032	10.55984727	1105	1431	1386	1806	1679	1705	7.335619759	9.221368341	8.358329997	10.81506881	10.25583651	10.60863648
ENSMUSG00000030922	Lyrm1	-0.756580495	0.012180048	0.045771709	down	no	0.197432733	0.402507079	67	60	62	80	185	133	0.21662238	0.192962088	0.182713729	0.236372601	0.561319657	0.409828979
ENSMUSG00000038301	Snx10	-0.411956986	0.012197579	0.045825584	down	no	3.183321691	4.268424615	1255	1092	1552	1715	2380	1344	3.223491729	2.711905961	3.614567381	3.963189297	5.61216596	3.229918588
ENSMUSG00000019990	Pde7b	-0.55549164	0.012237587	0.045963851	down	no	0.34190428	0.549453189	176	215	172	336	339	271	0.334225292	0.39478402	0.296703527	0.574978293	0.593563869	0.479817404
ENSMUSG00000027624	Epb41l1	-0.643601474	0.012283113	0.046122768	down	no	4.781896785	7.526617087	2220	1840	3226	6747	2669	2536	4.594517005	3.686211184	6.064962165	12.59416898	5.074024727	4.911657553
ENSMUSG00000033916	Chmp2a	-0.391653169	0.012298328	0.046167814	down	no	84.67792795	111.1198102	3983	3901	5063	5122	6216	6292	81.91956604	77.64571374	94.46850408	94.88836932	117.3927826	121.0782786
ENSMUSG00000026821	Ralgds	-0.504466494	0.012333067	0.04628611	down	no	2.47385312	3.551264598	523	580	924	1201	699	1100	2.018836089	2.163783786	3.238939484	4.191232033	2.481979298	3.980582463
ENSMUSG00000008450	Nutf2	-0.36897217	0.012405879	0.046498546	down	no	10.1405705	13.12500492	924	849	934	992	1438	1218	10.83651054	9.653690201	9.931510749	10.48460217	15.50792127	13.38249132
ENSMUSG00000000088	Cox5a	-0.451297333	0.012423494	0.046528095	down	no	39.92135388	54.61996494	2926	3929	4187	4823	4239	6589	33.28907364	43.26852415	43.20646383	49.41765987	44.29448852	70.14774643
ENSMUSG00000026809	Spaca9	-0.66022778	0.012443679	0.046585398	down	no	10.4579672	16.58509464	232	498	298	508	656	533	7.372182434	15.37746469	8.624254486	14.61783045	19.21253695	15.92491653
ENSMUSG00000023067	Cdkn1a	-0.625193756	0.01244529	0.046585398	down	no	42.8104489	66.08584706	2345	3281	7081	6572	5787	7699	25.20278413	34.14977074	69.07879183	63.64913654	57.14632368	77.46208095
ENSMUSG00000052724	Gm9888	-0.356172557	0.012474079	0.046668803	down	no	20.30496033	26.01886967	758	845	974	1122	1185	1125	18.764479	20.260122	21.89028	25.037764	26.954512	26.064333
ENSMUSG00000031637	Lrp2bp	-0.888759011	0.012483223	0.046679337	down	no	0.263887828	0.573768419	58	33	63	74	133	134	0.315489152	0.165484937	0.310689396	0.364046116	0.668883351	0.68837579
ENSMUSG00000002111	Spi1	-0.510387897	0.012497651	0.04671164	down	no	150.3368233	214.1871951	12273	16421	24988	26692	23165	28974	108.8831348	141.0309601	201.0963748	213.2801483	188.7594086	240.5220284
ENSMUSG00000026211	Obsl1	-0.680791452	0.012501098	0.04671164	down	no	0.026612506	0.102962242	0	19	13	44	42	36	0	0.049097004	0.030740514	0.111074166	0.107170254	0.090642307
ENSMUSG00000031792	Usb1	-0.355130128	0.012503026	0.04671164	down	no	14.19902559	18.1898972	1585	1703	1947	2701	2050	2231	13.50267167	14.04261059	15.05179452	20.73846045	16.04522258	17.78600856
ENSMUSG00000026640	Plxna2	-0.518413584	0.012505068	0.04671164	down	no	0.074280955	0.149636433	60	66	41	115	100	138	0.083394631	0.088602203	0.050846029	0.143337407	0.127469923	0.17810197
ENSMUSG00000097660	Gm26762	-0.452269695	0.012533841	0.046806931	down	no	4.263128	5.869592667	675	1015	1289	1223	1315	1692	3.054541	4.446587	5.288256	4.98278	5.462337	7.163661
ENSMUSG00000062300	Nectin2	-1.008077808	0.012576691	0.046893698	down	yes	1.040423371	2.193653271	69	100	323	427	237	387	0.46466014	0.659619877	1.996990094	2.625936209	1.482434888	2.472588716
ENSMUSG00000022889	Mrpl39	-0.378673086	0.012599977	0.046951559	down	no	7.884405842	10.28088933	829	937	851	935	1360	1261	7.822725263	8.555724074	7.274768189	7.936703947	11.78039028	11.12557377
ENSMUSG00000031819	Emc8	-0.315849004	0.012602029	0.046951559	down	no	5.41554689	6.765443626	1463	1495	1518	1961	1804	2060	5.547494751	5.480807816	5.218338103	6.697879792	6.288806899	7.309644185
ENSMUSG00000023913	Pla2g7	-0.460302718	0.012608835	0.046964717	down	no	67.78162593	93.2936097	6699	7494	11859	11179	13014	12812	55.12119322	59.69897424	88.52471033	82.8670745	98.36498964	98.64876495
ENSMUSG00000086784	Isoc2a	-0.328181742	0.012653649	0.047107173	down	no	13.482035	16.951296	1201	1407	1360	1657	1711	1827	12.797765	14.512053	13.136287	15.897231	16.741806	18.214851
ENSMUSG00000041939	Mvk	-0.476990253	0.012674459	0.047171304	down	no	4.334526572	6.072138109	416	606	507	706	756	764	3.686626111	5.218103755	4.09884985	5.661437714	6.187627639	6.367348975
ENSMUSG00000059248	9-Sep	-0.488898739	0.012677452	0.047171304	down	no	19.26712738	27.07930795	5196	6268	7759	11131	6226	10662	16.4089227	19.16197769	22.23048176	31.67153535	18.05577852	31.51060998
ENSMUSG00000020225	Tmbim4	-0.369688792	0.012682914	0.047179386	down	no	16.17796675	20.93233897	1612	2147	1722	2392	2739	2269	14.89065859	19.21175888	14.43148278	19.9145221	23.25877352	19.62372128
ENSMUSG00000001143	Lman2l	-0.414342966	0.012703236	0.047228772	down	no	3.310461916	4.445093958	810	1017	1402	1820	1270	1400	2.61974632	3.187094552	4.124544877	5.316753176	3.775245482	4.243283217
ENSMUSG00000041881	Ndufa7	-0.370614486	0.01272933	0.047262797	down	no	43.21597606	55.90337265	2898	3356	3406	4203	4475	4323	40.66783665	45.60974954	43.37034199	53.16655672	57.74381947	56.79974176
ENSMUSG00000022584	Ly6c2	-0.746867746	0.012751907	0.047313335	down	no	4.795761748	8.115800202	418	385	953	501	1203	1324	3.632270285	3.230743191	7.52427177	3.92600671	9.629780212	10.79161368
ENSMUSG00000034591	Slc41a2	-0.382096952	0.012787624	0.047421322	down	no	2.965826131	3.895491079	698	691	693	960	847	1043	3.112550454	2.983484388	2.80144355	3.855968837	3.474679484	4.355824917
ENSMUSG00000063889	Crem	-0.678702271	0.012791677	0.047424094	down	no	0.841256915	1.406669239	200	169	305	278	504	367	0.782378339	0.641908494	1.099483911	0.992344165	1.855701628	1.371961922
ENSMUSG00000028850	Gpatch3	-0.443108398	0.012876382	0.047701143	down	no	6.183911831	8.443169089	520	507	673	872	687	851	5.945954905	5.621006566	6.984774023	8.993954548	7.222074477	9.113478242
ENSMUSG00000061104	Sap18b	-0.423756814	0.012900495	0.047778132	down	no	20.185649	27.111496	625	726	741	751	1064	1103	18.936422	21.277685	20.34284	20.48975	29.59411	31.250628
ENSMUSG00000015656	Hspa8	-0.451760419	0.012937564	0.047890688	down	no	188.1200139	257.3300482	38855	32580	34312	37566	56651	56647	216.0125272	175.3385423	173.0089722	188.0854936	289.2502437	294.6544072
ENSMUSG00000039873	Neurl2	-0.564740994	0.013033019	0.048144637	down	no	12.156822	18.02933433	332	503	804	871	767	862	7.80712	11.482863	17.180483	18.482107	16.594652	19.011244
ENSMUSG00000007033	Hspa1l	-0.79559371	0.013108907	0.048387585	down	no	0.81733	1.492293667	89	64	114	156	185	165	0.856006	0.598589	0.997395	1.352289	1.636845	1.487747
ENSMUSG00000002020	Ltbp2	-0.773468317	0.013114349	0.048395221	down	no	0.026036333	0.115443266	0	24	5	44	35	51	0	0.067508038	0.010600962	0.11568092	0.09389837	0.136750507
ENSMUSG00000029650	Slc46a3	-0.552584794	0.013179797	0.048586742	down	no	4.785972593	7.066310558	637	459	440	1062	808	519	6.176750794	4.304390721	3.876776263	9.297746152	7.197633363	4.703552159
ENSMUSG00000024816	Frmd8	-0.418458153	0.013218758	0.048692825	down	no	17.2244647	23.05412003	3246	3600	4694	5894	4323	5798	15.26260685	16.38923327	20.02155397	24.96695977	18.67444116	25.52095916
ENSMUSG00000024209	1700061G19Rik	-1.014913398	0.013268438	0.048850738	down	yes	0.166747806	0.439039054	8	35	21	46	58	71	0.065749552	0.278251396	0.156242469	0.34041012	0.434409116	0.542297927
ENSMUSG00000073787	Gm10575	-0.747690517	0.013328277	0.049033293	down	no	0.75665311	1.338408593	126	95	170	288	180	245	0.765465634	0.555224573	0.949269122	1.598414684	1.012324786	1.40448631
ENSMUSG00000018012	Rac3	-1.094742637	0.013357498	0.049103011	down	yes	2.41932037	5.28063794	73	59	293	254	316	366	1.326466859	1.038630255	4.892863995	4.200492141	5.340761534	6.300660144
ENSMUSG00000038456	Dennd2a	-0.929832132	0.013445995	0.049365078	down	no	3.181666881	6.151753656	374	698	2030	3243	1708	1174	1.227384001	2.23100699	6.086609654	9.652619657	5.177553535	3.625087776
ENSMUSG00000016319	Slc25a5	-0.441446165	0.01351065	0.049577069	down	no	175.4328455	238.2674389	10599	12039	15410	14504	18082	20883	153.9581695	169.2884263	203.0519408	189.7417361	241.2350855	283.8254951
ENSMUSG00000032380	Dapk2	-0.971810931	0.013561715	0.049720394	down	no	0.209972134	0.507948644	29	36	36	92	37	119	0.188106958	0.227710411	0.214099034	0.554329903	0.218528454	0.750987574
ENSMUSG00000085129	5031425F14Rik	-0.788338003	0.013563574	0.049720394	down	no	4.039888333	7.049933667	207	295	631	1025	491	516	2.352693	3.251816	6.515156	10.511627	5.136007	5.502167
ENSMUSG00000039497	Dse	-0.389621379	0.013572452	0.049740227	down	no	9.104498136	11.95834864	2107	1347	2513	2631	2814	2694	10.11374196	6.257721628	10.94203082	11.3672027	12.40688284	12.10096037
ENSMUSG00000025393	Atp5b	-0.412571037	0.013662072	0.050005595	down	no	117.5947244	156.558244	19807	21392	24260	29031	27439	34083	111.7602935	116.8503848	124.1734951	147.5377307	142.1956832	179.941318
ENSMUSG00000020484	Xbp1	-0.470089401	0.013665877	0.050005595	down	no	47.43103645	65.73976844	5822	6165	8316	6697	10665	11722	42.84488521	43.9233182	55.52490592	44.39707377	72.09273334	80.72949821
ENSMUSG00000061650	Med9	-0.336074983	0.013669265	0.050005595	down	no	13.267951	16.77460033	961	1121	1270	1417	1489	1495	11.956908	13.506782	14.340163	15.89122	17.020859	17.411722
ENSMUSG00000001983	Taco1	-0.518875757	0.013695521	0.050088871	down	no	6.030836	8.684496333	322	338	440	556	506	580	5.558448	5.647254	6.886806	8.653332	8.021111	9.379046
ENSMUSG00000038717	Atp5l	-0.39533535	0.013739713	0.050212086	down	no	15.70361254	20.68567691	3946	4533	4813	4894	6995	6301	14.63581372	16.27913872	16.19588519	16.34989743	23.83574923	21.87138407
ENSMUSG00000033940	Brk1	-0.418848222	0.013793348	0.050382424	down	no	161.98173	216.5805563	6491	8207	8619	8757	11889	11702	141.749252	173.48288	170.713058	172.226028	238.434357	239.081284
ENSMUSG00000022546	Gpt	-0.689670489	0.013837316	0.050515879	down	no	1.309399942	2.173242429	178	175	159	279	378	224	1.4153741	1.361923558	1.150902168	2.024067855	2.80295173	1.692707703
ENSMUSG00000048100	Taf13	-0.578088885	0.013875567	0.050605422	down	no	2.536328407	3.835696529	435	261	356	431	713	512	3.284488227	1.895892056	2.428604937	2.934037428	4.949984205	3.623067954
ENSMUSG00000050796	B3galt6	-0.529623876	0.013930767	0.050754624	down	no	2.160820667	3.163614	264	293	349	463	451	464	1.980218	2.124897	2.377347	3.12826	3.104643	3.257939
ENSMUSG00000074677	Sirpb1c	-0.759326322	0.013934168	0.050754624	down	no	2.878921044	4.942419711	258	295	875	888	991	623	1.66251806	1.835511954	5.138733117	5.174137197	5.883265335	3.7698566
ENSMUSG00000031950	Gabarapl2	-0.353373562	0.013960131	0.050836185	down	no	16.74741803	21.42332651	1685	1573	1854	1770	2543	2482	17.32008313	15.64540695	17.276764	16.38005474	24.01049003	23.87943475
ENSMUSG00000056596	Trnp1	-1.878465817	0.014054954	0.051077845	down	no	0.478230242	2.026059228	0	33	76	160	222	80	0	0.444877738	0.989812989	2.069252709	2.93347389	1.075451086
ENSMUSG00000035278	Plekhj1	-0.332548643	0.01405929	0.051080661	down	no	30.70942788	38.69633941	2307	2183	2469	2999	2903	3231	31.92516458	29.22003414	30.9830849	37.3730168	36.8874306	41.82857084
ENSMUSG00000043664	Tmem221	-0.769569006	0.014115545	0.051246111	down	no	1.703894333	2.975207667	86	135	141	250	217	188	1.27686	1.934661	1.900162	3.348415	2.957736	2.619472
ENSMUSG00000031216	Stard8	-0.453625437	0.01414609	0.051292093	down	no	9.045444625	12.42447955	1653	2097	2823	4241	2632	2499	7.184572892	8.821810598	11.12995038	16.60371777	10.50994213	10.15977874
ENSMUSG00000058755	Osm	-0.488994376	0.014212055	0.051505236	down	no	5.36271457	7.566735561	464	535	607	573	843	929	4.867839337	5.436340102	5.783964272	5.415915405	8.143694314	9.140596965
ENSMUSG00000043633	Fam221b	-0.394710029	0.014246385	0.051603573	down	no	25.93118736	34.12264217	3889	5351	5831	6378	7149	7036	21.07124165	28.06741521	28.65490521	31.12485412	35.57673354	35.66633884
ENSMUSG00000028967	Errfi1	-0.627477028	0.014262525	0.051622926	down	no	1.632125328	2.57589285	251	168	358	394	426	443	1.659789179	1.076642406	2.159944399	2.363337366	2.602974147	2.761367037
ENSMUSG00000018648	Dusp14	-1.091864459	0.014280851	0.051676217	down	no	0.307445476	0.768467264	16	28	36	32	100	74	0.189007167	0.332615083	0.400714177	0.354176499	1.102012612	0.849212682
ENSMUSG00000029201	Ugdh	-0.345965539	0.014442693	0.052182868	down	no	4.674310468	5.968154952	1586	1344	1189	1524	1963	2013	5.611667624	4.599060302	3.812203478	4.85695813	6.381978029	6.665528696
ENSMUSG00000025736	Jmjd8	-0.778741761	0.01448567	0.052311794	down	no	3.571882736	6.19960664	388	454	461	1485	423	459	3.327122422	3.7857767	3.602749085	11.55960936	3.339864343	3.699346219
ENSMUSG00000026150	Mff	-0.371863108	0.014556708	0.052528659	down	no	3.102283402	4.043827938	1506	1122	1348	1352	2185	1859	3.678864969	2.648946325	2.979038913	2.974692008	4.908220092	4.248571713
ENSMUSG00000000827	Tpd52l2	-0.364354743	0.014566395	0.052543819	down	no	5.783448466	7.473797	1003	1441	1358	2010	1583	1520	4.787263164	6.677673906	5.885408328	8.668183324	6.954755552	6.798452124
ENSMUSG00000059278	Naa38	-0.365577436	0.014569853	0.052543819	down	no	25.72479263	33.17259064	821	1120	1071	1237	1362	1438	22.01225829	29.09591281	26.0662068	29.89471557	33.55205401	36.07100233
ENSMUSG00000066900	Suds3	-0.368992054	0.014571899	0.052543819	down	no	4.948846548	6.420334071	2126	2202	3064	3584	3075	3288	4.484926826	4.495719626	5.865893192	6.811107494	5.95740434	6.49249038
ENSMUSG00000032301	Psma4	-0.438625325	0.014645919	0.052766411	down	no	29.99586896	40.68930139	2804	3033	3513	2962	5295	4891	28.25183571	29.60861082	32.12716036	26.88429485	49.04338736	46.14022197
ENSMUSG00000018339	Gpx3	-0.516641877	0.014667688	0.052822825	down	no	13.68073052	19.6150073	956	1568	705	2025	1579	1270	12.60446312	20.00918835	8.428540081	24.05179742	19.12301315	15.67021132
ENSMUSG00000072809	9330160F10Rik	-0.42276837	0.0146893	0.052874107	down	no	8.957826667	12.04199267	780	1032	1467	1852	1322	1387	6.742544	8.629106	11.50183	14.414343	10.494667	11.216968
ENSMUSG00000017677	Wsb1	-0.394161844	0.014703016	0.052910201	down	no	15.11318175	19.89284467	2599	2332	2987	2715	3898	4204	15.57288776	13.52894379	16.23771369	14.64676538	21.45688269	23.57488593
ENSMUSG00000046727	Cystm1	-0.835361099	0.014719288	0.052955471	down	no	0.718743846	1.36088758	89	124	54	150	198	183	0.7491564	1.000160713	0.406914426	1.125446604	1.521252631	1.435963505
ENSMUSG00000085148	Mir22hg	-0.592750001	0.014817557	0.053268931	down	no	3.411036309	5.195059578	312	240	311	323	476	564	3.866741003	2.872535888	3.493832036	3.614275032	5.418104755	6.552798948
ENSMUSG00000051864	Tbc1d22a	-0.43913764	0.014840162	0.05333683	down	no	19.60853936	26.6207129	2375	2939	3524	5430	3118	3925	16.59773015	19.88606975	22.34181817	34.1820392	20.01246325	25.66763625
ENSMUSG00000068264	Ap5s1	-0.410808056	0.014888804	0.053469833	down	no	9.483476151	12.64056282	646	654	773	773	1197	905	9.286549548	9.094866344	10.06901256	9.988355724	15.78275771	12.15057503
ENSMUSG00000025981	Coq10b	-0.60643015	0.014903114	0.053482677	down	no	1.549245776	2.410955672	363	214	409	364	680	542	1.794745303	1.018422398	1.834569626	1.620556683	3.102222006	2.510088328
ENSMUSG00000056941	Commd7	-0.328556731	0.014907078	0.053482854	down	no	8.870534953	11.16480748	1972	1993	2442	2549	2662	3160	8.581460831	8.393255903	9.636888125	9.988493055	10.64117364	12.86475576
ENSMUSG00000020349	Ppp2ca	-0.39735126	0.014914349	0.053482854	down	no	16.54828829	21.82725341	5213	4828	6247	5764	7985	8540	16.6371727	14.91993486	18.0877573	16.57040653	23.40741874	25.50393497
ENSMUSG00000044408	Sptssa	-0.526421315	0.014987391	0.053704506	down	no	23.43114695	33.79313193	1424	1899	1328	1362	3454	2184	22.39432665	28.94034229	18.95877192	19.29284834	49.93569763	32.15084982
ENSMUSG00000097589	Dleu2	-0.491450117	0.015056053	0.05388324	down	no	1.04571593	1.510713052	560	516	487	699	1104	551	1.170850302	1.040831986	0.925465501	1.31960708	2.131616791	1.080915285
ENSMUSG00000053110	Yap1	-0.85858632	0.015115485	0.054082445	down	no	0.019916596	0.117440045	0	24	0	45	60	46	0	0.059749789	0	0.100596658	0.140741174	0.110982303
ENSMUSG00000019054	Fis1	-0.402911387	0.015120671	0.054087506	down	no	66.48254518	87.93366961	3783	5134	6117	6437	7643	6519	52.75228235	69.31343583	77.38191735	80.83816128	97.9004412	85.06240635
ENSMUSG00000026727	Rsu1	-0.376632338	0.015139972	0.054143048	down	no	7.940489998	10.33903004	2650	3307	3777	3936	4567	4633	6.80385238	8.219709677	8.797907936	9.105605644	10.77635888	11.13512558
ENSMUSG00000031879	Fam96b	-0.451835154	0.015238813	0.054428668	down	no	10.49139707	14.38669058	495	396	596	691	694	734	10.96735634	8.508150438	11.99868442	13.80832677	14.10836643	15.24337855
ENSMUSG00000027239	Mdk	-1.198278229	0.01525857	0.054471699	down	no	0.40686231	1.063074913	19	22	32	24	73	97	0.329958521	0.369460435	0.521167973	0.38236079	1.200852283	1.606011666
ENSMUSG00000028932	Psmc2	-0.395631345	0.015292232	0.054565118	down	no	12.65047571	16.67348445	2455	2900	3004	2891	4071	4472	11.66467045	13.33924094	12.94751574	12.3700023	17.76507194	19.8853791
ENSMUSG00000029699	Ssc4d	-0.794590984	0.015301539	0.054584749	down	no	1.554182271	2.76932064	87	225	305	381	428	320	0.697885513	1.74820392	2.21645738	2.751856083	3.15384002	2.402265818
ENSMUSG00000079677	Fdx1l	-0.494542488	0.015354612	0.054760455	down	no	7.587006976	10.73002348	490	473	456	495	785	807	8.193694181	7.646951725	6.920375022	7.459484325	12.06970851	12.66087762
ENSMUSG00000015804	Med28	-0.301632835	0.015447899	0.055052091	down	no	5.855781369	7.240730461	1328	1232	1286	1535	1738	1687	6.326809933	5.681739335	5.558794839	6.593135426	7.607623437	7.521432521
ENSMUSG00000070524	Fcrlb	-1.357802545	0.015469318	0.055114729	down	no	0.825233	2.271321333	10	29	105	164	132	105	0.180654	0.5227	1.772345	2.747831	2.251477	1.814656
ENSMUSG00000023075	Akirin1	-0.371499532	0.015502723	0.055187585	down	no	20.88962667	27.05421276	3091	2537	3855	3918	4419	4412	21.42001325	17.0180444	24.23082234	24.44533667	28.1175124	28.5997892
ENSMUSG00000041598	Cdc42ep4	-0.368443148	0.015505157	0.055187585	down	no	18.26004968	23.60207081	2863	2956	2895	4729	3288	3755	18.77510037	18.77741657	17.22763209	27.95050344	19.80757603	23.04813297
ENSMUSG00000021607	Mrpl36	-0.368512847	0.015529113	0.055259106	down	no	27.26972495	35.23489895	1125	1523	1519	1455	2069	2060	23.12993594	30.334516	28.3447229	26.94521299	39.10212938	39.65735448
ENSMUSG00000035105	Egln3	-0.507447137	0.015590461	0.055408715	down	no	8.887298	12.67573667	1258	1084	731	901	1785	1906	11.291785	9.420795	5.949314	7.288243	14.725383	16.013584
ENSMUSG00000112758	Gm36172	-0.900103455	0.015595578	0.05541317	down	no	2.327213667	4.429665667	61	62	102	104	174	160	1.992404	1.955656	3.033581	3.087957	5.278792	4.922248
ENSMUSG00000029840	Mtpn	-0.399385894	0.015621582	0.05546435	down	no	44.581094	58.83196633	7888	5842	9488	9948	11506	10370	47.629963	34.145977	51.967342	54.10005599	63.808502	58.587341
ENSMUSG00000032120	C2cd2l	-0.348538182	0.015638474	0.055496849	down	no	6.390921037	8.164693904	1286	1712	1929	2359	1857	2311	5.248515868	6.774304236	7.149943006	8.682622044	6.971950263	8.839509404
ENSMUSG00000058135	Gstm1	-0.46904515	0.015672959	0.055591723	down	no	29.44560637	40.79682256	1734	2587	1330	2530	2232	3436	28.14340913	40.62687655	19.56653344	36.98063174	33.24678629	52.16304964
ENSMUSG00000003161	Sri	-0.377658681	0.015691885	0.055626968	down	no	17.82180562	23.18457705	3125	3888	4375	4710	5632	5031	15.38652336	18.53482759	19.54406591	20.89718114	25.47726462	23.1792854
ENSMUSG00000042305	Tmem183a	-0.307663865	0.015726665	0.055713332	down	no	9.351518148	11.59816182	1484	1386	1503	1617	1944	2086	9.931193824	8.989446299	9.133914321	9.752800663	11.9652498	13.07643499
ENSMUSG00000025260	Hsd17b10	-0.3348002	0.015780642	0.055852003	down	no	29.64166651	37.41027104	1629	1848	1557	1818	2429	2381	29.98542465	32.93312725	26.00644762	30.14601423	41.06858736	41.01621151
ENSMUSG00000058076	Sdhc	-0.373675022	0.015785278	0.055852003	down	no	24.19484095	31.37758826	2782	3571	4002	4426	4754	4750	20.45892121	25.42522791	26.70037372	29.32162579	32.11954353	32.69159546
ENSMUSG00000035212	Leprot	-0.390666821	0.015807782	0.055917836	down	no	60.84132504	79.79402923	4329	4479	6421	7827	6903	6000	54.535542	54.625546	73.36288711	88.803658	79.86848635	70.70994334
ENSMUSG00000025059	Gk	-0.582681158	0.015848928	0.056026152	down	no	1.186744198	1.827066604	412	292	516	413	609	910	1.258164938	0.865378234	1.436689422	1.139776654	1.716732783	2.624690374
ENSMUSG00000035027	Map2k2	-0.380844519	0.01585012	0.056026152	down	no	21.87936184	28.51941175	4532	5558	6219	7499	6348	8219	19.12333124	22.70677817	23.80797612	28.50356668	24.59387405	32.4607945
ENSMUSG00000082319	Gm8822	-0.430370273	0.015864579	0.056063445	down	no	6.789023667	9.183506333	630	514	962	878	1005	1060	6.40874	5.069053	8.889278	8.048463	9.400693	10.101363
ENSMUSG00000043939	A530064D06Rik	-1.001280222	0.015958708	0.056382194	down	no	9.249632933	18.61586663	214	416	1770	1670	1607	1592	2.67120298	5.02460428	20.05309154	18.79700454	18.44068633	18.60990902
ENSMUSG00000026568	Mpc2	-0.293858231	0.01615303	0.057026598	down	no	4.298179617	5.291791671	1410	1266	1466	1753	1880	1682	4.587765942	3.981774351	4.324998559	5.135630418	5.616613906	5.123130689
ENSMUSG00000059498	Fcgr3	-0.430317578	0.016178503	0.057098771	down	no	345.7463025	465.9383281	23929	29472	25188	37528	44309	28849	329.5824841	392.9780409	314.6783825	465.5251478	560.515548	371.7742886
ENSMUSG00000082896	Gm5844	-0.944478076	0.016194695	0.057117459	down	no	0.207559	0.491895	14	23	24	36	67	46	0.151318	0.236432	0.234927	0.34949	0.663057	0.463138
ENSMUSG00000074361	C5ar2	-2.215731005	0.016208961	0.057153722	down	no	0.131316058	0.974502122	52	1	8	306	1	172	0.345233184	0.00442082	0.044294171	1.843460304	0.00254888	1.077497182
ENSMUSG00000040857	Erf	-0.392187438	0.016239579	0.057233544	down	no	7.509406692	9.88644648	1100	911	1564	1946	1266	1670	7.288979813	5.843427115	9.395813147	11.61290348	7.696078847	10.35035711
ENSMUSG00000022427	Tomm22	-0.352192838	0.0162957	0.057360863	down	no	41.42425335	52.9056837	2711	3140	3125	3485	4149	4291	39.24698625	43.99351507	41.03225873	45.43540434	55.16091039	58.12073635
ENSMUSG00000033845	Mrpl15	-0.363825277	0.016311609	0.057402778	down	no	2.722102977	3.531576345	981	987	1069	1008	1466	1619	2.75588434	2.684641629	2.725782963	2.551641203	3.783841557	4.259246275
ENSMUSG00000085525	Gm13166	-1.008154835	0.016390371	0.057623402	down	no	0.318004863	0.740748652	20	25	15	41	56	47	0.324776346	0.408678171	0.220560071	0.619257317	0.870506348	0.732482289
ENSMUSG00000079478	Sssca1	-0.398659881	0.016399034	0.057639731	down	no	30.0619074	39.66192341	3020	4106	5117	6086	5530	5118	23.4058576	30.80045498	35.97940963	42.48991196	39.37294599	37.1229123
ENSMUSG00000019578	Ubxn6	-0.317443695	0.016405018	0.05764664	down	no	9.451705744	11.80257726	2226	2297	2536	3243	2992	2950	9.350904093	9.345143619	9.65906952	12.26858302	11.54657059	11.59257817
ENSMUSG00000060904	Arl1	-0.35891487	0.016422395	0.05767944	down	no	22.99441083	29.51767949	2416	2201	2524	2512	3703	3326	24.37943767	21.49867806	23.10511676	22.82856456	34.32161202	31.4028619
ENSMUSG00000061518	Cox5b	-0.445844065	0.016455014	0.057779858	down	no	72.35663453	98.59396452	3662	6185	5252	5482	8151	7711	55.14777056	90.18339303	71.73874002	74.35220275	112.7553349	108.6743559
ENSMUSG00000081974	Gm11960	-0.661695393	0.016525537	0.057956555	down	no	1.442828567	2.340663089	132	171	244	282	289	343	1.098946593	1.38278729	1.846751819	2.123003814	2.220090623	2.67889483
ENSMUSG00000024217	Snrpc	-0.338015759	0.016531027	0.057961637	down	no	8.08591704	10.24713752	1909	2361	2332	2434	3046	3212	7.338661507	8.787985619	8.131103992	8.429328264	10.75632386	11.55576045
ENSMUSG00000030341	Tnfrsf1a	-0.411427096	0.016545889	0.057999569	down	no	75.20625363	100.0573763	6574	7975	11198	12361	11908	11181	60.6660203	71.23086397	93.72187661	102.7347586	100.9126338	96.52473657
ENSMUSG00000037089	Slc35b2	-0.330171915	0.016565015	0.058052425	down	no	16.17689865	20.36271754	1994	2231	2379	3392	2681	2592	15.33565389	16.5997742	16.59526786	23.49982437	18.94115453	18.64717372
ENSMUSG00000020260	Pofut2	-0.357488079	0.016582323	0.058098887	down	no	6.615513428	8.503870332	1977	1927	2978	3232	2835	3097	5.994305525	5.656982292	8.195252468	8.827165855	7.894707536	8.789737606
ENSMUSG00000003206	Ebi3	-0.470937677	0.016586537	0.058099458	down	no	20.68947467	28.71442	641	1118	1450	1915	1381	1307	13.086514	22.11577	26.86614	35.239956	25.915112	24.988192
ENSMUSG00000065529	Mir22	-1.124647753	0.016597611	0.058109867	down	no	6.105921	13.43190533	31	17	29	54	55	66	7.783971	4.124778	6.409014	12.134225	12.644529	15.516962
ENSMUSG00000035199	Arl6ip5	-0.378687518	0.016641642	0.058235598	down	no	77.57106767	100.8846993	3971	4940	5822	5921	6495	7434	65.846832	79.29747	87.568901	88.415382	98.913002	115.325714
ENSMUSG00000019370	Calm3	-0.402130148	0.01671974	0.058442751	down	no	87.61171932	115.8073191	7507	8629	11878	13517	11576	13253	74.08224252	82.42657458	106.3263409	120.1413824	104.9147112	122.3658636
ENSMUSG00000043110	Lrrn4	-1.243513676	0.016721211	0.058442751	down	no	0.11145	0.400659667	0	24	32	64	76	65	0	0.149466	0.184884	0.3662	0.44754	0.388239
ENSMUSG00000031813	Mvb12a	-0.341871148	0.016795486	0.058645193	down	no	12.89059853	16.36427575	1381	1728	2134	2242	2281	2367	10.68771117	12.97336863	15.01071578	15.67058993	16.25045294	17.17178439
ENSMUSG00000034343	Ube2f	-0.397271659	0.016848025	0.058785715	down	no	2.972783285	3.946901347	935	875	1687	1540	1681	1563	2.508933374	2.282944567	4.126471913	3.740455391	4.160367909	3.939880742
ENSMUSG00000018923	Med11	-0.325721949	0.016942732	0.059009506	down	no	33.91339348	42.52869525	1358	1510	1803	2243	2184	1667	30.99549576	33.39256642	37.35211827	46.12955943	45.81614234	35.64038397
ENSMUSG00000026696	Vamp4	-0.400480034	0.016945075	0.059009506	down	no	8.9025533	11.78289348	1778	1505	2062	1819	3327	2200	9.307972754	7.613310007	9.78637714	8.575456291	15.99857812	10.77464604
ENSMUSG00000024437	Gm8615	-0.989772083	0.016962375	0.059055414	down	no	1.857665964	3.78767253	36	78	161	202	194	177	0.77626267	1.6347124	3.162022821	3.928356242	3.860949713	3.573711634
ENSMUSG00000040734	Ppp1r13l	-0.73863868	0.017001797	0.059178302	down	no	0.949779499	1.651662715	88	175	197	285	227	305	0.571430817	1.106960804	1.170946876	1.695317608	1.374575494	1.885095042
ENSMUSG00000032553	Srprb	-0.585287965	0.017041602	0.059272408	down	no	8.139487087	12.26201912	1614	819	2175	1391	2461	3298	8.998299564	4.419081444	11.00108025	6.981239236	12.60227337	17.20254476
ENSMUSG00000072612	Gm10382	-0.961575333	0.017124452	0.059518569	down	no	0.578204333	1.220759	33	23	39	65	62	79	0.632636	0.426056	0.675921	1.132792	1.103006	1.426479
ENSMUSG00000020163	Uqcr11	-0.324708346	0.017130128	0.059523874	down	no	77.04460699	96.51677187	2064	2297	2107	2395	2860	3187	76.95639542	82.91373904	71.26368651	80.42806342	97.92792747	111.1943247
ENSMUSG00000032381	Fam96a	-0.379782229	0.017172989	0.059644958	down	no	46.94713833	61.11516933	2272	2465	2918	2641	4063	3633	43.802185	46.011192	51.028038	45.854465	71.945694	65.545349
ENSMUSG00000025204	Ndufb8	-0.374863002	0.017207708	0.059750029	down	no	20.8603352	27.07961068	2258	3310	3066	3521	4023	4097	17.14349326	24.32992055	21.10759179	24.07324377	28.06569258	29.09989569
ENSMUSG00000035228	Ccdc106	-0.873467261	0.0172757	0.059942585	down	no	0.20099649	0.451443824	20	24	28	41	47	80	0.177079729	0.205501824	0.220407916	0.3188551	0.372882517	0.662593854
ENSMUSG00000022324	Matn2	-0.94367588	0.017332881	0.060082852	down	no	0.071866407	0.230571755	4	40	16	32	62	104	0.015272642	0.145331132	0.054995447	0.10630922	0.216608317	0.368797729
ENSMUSG00000039568	Ubald1	-0.414477066	0.017428028	0.0603252	down	no	13.15692718	17.56903781	2431	3084	4109	5490	3946	3892	10.49334097	12.88670084	16.09073974	21.34509989	15.64203645	15.7199771
ENSMUSG00000045107	Saysd1	-0.395084693	0.017451052	0.060375756	down	no	5.716746372	7.549137557	564	718	599	816	833	940	5.365131892	6.618583156	5.166524068	6.993381748	7.284605245	8.369425677
ENSMUSG00000074247	Dda1	-0.293900522	0.017594969	0.060774656	down	no	12.10575064	14.86364395	1437	1441	1659	1845	1813	2133	12.03161101	11.68086223	12.60477867	13.91927113	13.94853854	16.72312218
ENSMUSG00000029291	Rufy3	-0.40941386	0.017596009	0.060774656	down	no	2.057860238	2.765953666	627	872	1291	1464	1225	1183	1.465762823	1.970858799	2.736959091	3.082934906	2.628351033	2.58657506
ENSMUSG00000059689	Zfp637	-0.597083416	0.017602101	0.060781062	down	no	2.752508693	4.214862838	360	179	400	428	511	549	3.300121049	1.603764292	3.353640738	3.552883688	4.343042165	4.748662662
ENSMUSG00000021496	Pcbd2	-0.329737453	0.017648539	0.060897437	down	no	36.62054417	46.04981586	787	983	852	1140	1193	1106	34.43187765	41.61858926	33.81116561	44.92909763	47.92693267	45.29341729
ENSMUSG00000074218	Cox7a1	-1.401530727	0.01766512	0.060939991	down	no	1.45547552	4.00928222	27	8	72	61	120	113	1.135895895	0.345575551	2.884955112	2.420649342	4.91849123	4.688706088
ENSMUSG00000073778	Faddos	-0.796330053	0.017835833	0.061440247	down	no	1.551963	2.768927333	74	61	81	137	128	135	1.67112	1.331379	1.65339	2.790792	2.651149	2.864841
ENSMUSG00000079501	Gm5138	-0.580657009	0.017846381	0.06145487	down	no	6.974569	10.48023133	205	310	411	472	446	518	4.888375	7.149578	8.885754	10.12938	9.754787	11.556527
ENSMUSG00000034416	Pkd1l2	-0.602297746	0.017848647	0.06145487	down	no	0.535804603	0.865235654	140	186	268	418	266	306	0.396847197	0.513567291	0.69699932	1.07955741	0.696258775	0.819890776
ENSMUSG00000025173	Wdr45b	-0.30392795	0.01791745	0.061662164	down	no	11.36222908	14.05013272	2059	2245	2508	2840	2975	2944	10.7850615	11.38619049	11.91543524	13.39846651	14.31468077	14.43725088
ENSMUSG00000035585	Tsen34	-0.311156679	0.017991998	0.061844528	down	no	12.63907791	15.70539986	1190	1454	1597	1752	1740	1972	11.15011172	13.18392255	13.58319947	14.80978286	14.99489478	17.31152194
ENSMUSG00000026698	Pigc	-0.355759333	0.018013973	0.06187883	down	no	4.437810256	5.706849401	778	864	833	865	1147	1298	4.366770416	4.700618271	4.246042081	4.373331335	5.920399342	6.826817527
ENSMUSG00000022178	Ajuba	-0.811734288	0.018014919	0.06187883	down	no	0.438784069	0.8457386	50	57	107	137	105	181	0.325133709	0.358963953	0.632254545	0.803485149	0.631897902	1.101832747
ENSMUSG00000028899	Taf12	-0.322041822	0.018049923	0.061969387	down	no	6.35766368	7.972715945	1048	1018	1311	1245	1484	1664	6.201541682	5.833755332	7.037694026	6.637237041	8.066151708	9.214759086
ENSMUSG00000034707	Gns	-0.482821456	0.018061634	0.061994755	down	no	48.86808594	68.33162757	14753	19649	26597	38921	26876	22683	37.35587575	48.16156278	61.08681928	88.76227705	62.49925854	53.73334712
ENSMUSG00000049940	Pgrmc2	-0.29125031	0.018125167	0.062164925	down	no	9.031817822	11.07460854	1191	1287	1366	1754	1564	1594	8.77541041	9.185233411	9.134809647	11.64712075	10.58844113	10.98826375
ENSMUSG00000025464	Paox	-0.469044454	0.018139722	0.062188379	down	no	2.86014133	3.997405033	406	633	822	1085	813	792	1.974769372	2.97850969	3.627144928	4.759775832	3.629230169	3.603209097
ENSMUSG00000035969	Rusc2	-0.350454667	0.018202404	0.062373455	down	no	3.884340043	4.979883624	1375	1450	1207	2330	1415	1672	4.134569824	4.227608357	3.290841947	6.316325934	3.914983183	4.708341755
ENSMUSG00000030298	Sec13	-0.359382047	0.018216259	0.062406024	down	no	20.32847892	26.1072111	2589	2695	3229	3195	3618	4525	19.42156526	19.57991897	21.98395252	21.59414778	24.94258452	31.78490099
ENSMUSG00000056124	B4galt6	-0.358816162	0.018232707	0.062436724	down	no	8.016597	10.30850633	1824	1669	2649	3230	2748	2223	7.508465	6.651796	9.88953	11.976108	10.387112	8.562299
ENSMUSG00000044147	Arf6	-0.408156669	0.018233926	0.062436724	down	no	109.8964157	145.8640597	6702	5667	9882	9175	10009	11349	104.464424	85.50975	139.715073	128.79715	143.286591	165.508438
ENSMUSG00000051232	Tmem199	-0.410428265	0.01824699	0.062466544	down	no	6.705971634	8.945682777	525	576	577	698	763	865	6.566754726	6.987211163	6.563949014	7.882047054	8.793355366	10.16164591
ENSMUSG00000054091	1810037I17Rik	-0.372421184	0.018271416	0.062520321	down	no	41.82904667	54.17813733	1678	2335	2371	2175	3291	3105	34.588657	46.577862	44.320621	40.369606	62.295139	59.869667
ENSMUSG00000037206	Islr	-0.855431289	0.018431108	0.063021649	down	no	0.140627484	0.3353672	10	20	20	44	48	32	0.088909241	0.171793374	0.161179836	0.351294495	0.390930192	0.263876913
ENSMUSG00000032020	Ubash3b	-0.366752103	0.01843876	0.063032788	down	no	8.274865035	10.69894181	2280	2237	3488	3877	3218	3624	7.435671423	7.064437162	10.32448652	11.39246689	9.641100846	11.06325769
ENSMUSG00000049436	Upk1b	-1.244500388	0.018520957	0.063223373	down	no	0.316576333	0.887021333	22	38	14	19	95	100	0.292632	0.490673	0.166424	0.225241	1.175992	1.259831
ENSMUSG00000032127	Vps11	-0.328086764	0.018579191	0.063381549	down	no	9.444063115	11.88111563	1752	1808	2600	2618	2528	2874	8.465727	8.463741021	11.40272132	11.40656413	11.23094133	13.00584144
ENSMUSG00000056130	Ticam2	-0.373384845	0.018629036	0.063516734	down	no	9.903290476	12.85814748	1548	1296	2294	2703	2261	1955	9.414070486	7.632716869	12.66308407	14.81060505	12.63426101	11.12957637
ENSMUSG00000038965	Ube2l3	-0.361527565	0.018646528	0.063546162	down	no	57.15656033	73.462401	6216	5633	7762	7616	9396	9148	56.970066	49.973698	64.525917	62.858921	79.088676	78.439606
ENSMUSG00000022180	Slc7a8	-0.440554904	0.018726376	0.063802929	down	no	12.44924012	16.93090279	2151	2295	3800	4838	2899	3864	10.27262519	10.61315919	16.46193597	20.81245059	12.71506756	17.26519022
ENSMUSG00000028898	Trnau1ap	-0.298468087	0.018735661	0.063802929	down	no	9.374486535	11.55208194	1096	1016	1235	1431	1349	1511	9.629900165	8.655232801	9.83832664	11.33443948	10.89364204	12.42816429
ENSMUSG00000003955	Fam162a	-0.427720249	0.01874442	0.063802929	down	no	27.15515633	36.561084	737	723	802	682	1134	1345	27.746904	26.345839	27.372726	23.099085	39.213245	47.370922
ENSMUSG00000070056	Mfhas1	-0.350062342	0.018761489	0.063829696	down	no	6.277556821	8.028934084	1635	1546	2340	2936	2183	2210	5.859874397	5.362485202	7.610310866	9.484118169	7.187504305	7.415179779
ENSMUSG00000020363	Gfpt2	-0.845984439	0.018769775	0.063829696	down	no	0.448029534	0.885078081	120	126	83	91	232	351	0.506322217	0.518373125	0.319393259	0.346721791	0.908647745	1.399864706
ENSMUSG00000013495	Tmem175	-0.313374292	0.018805654	0.063932161	down	no	4.278336663	5.340567647	1080	977	1286	1437	1650	1251	4.342312106	3.803917281	4.688780602	5.209549527	6.1014476	4.710705813
ENSMUSG00000092607	Scnm1	-0.378813752	0.01880882	0.063932161	down	no	7.737271158	10.09058639	630	767	815	794	1173	1024	6.9223807	8.152607323	8.136825449	7.857581913	11.87585993	10.53831732
ENSMUSG00000047379	B4gat1	-0.306472683	0.018867643	0.064079075	down	no	10.10363133	12.51863067	853	941	900	1194	1235	1055	10.016672	10.703357	9.590865	12.631222	13.326376	11.598294
ENSMUSG00000063235	Ptpmt1	-0.345245902	0.018869912	0.064079075	down	no	7.63866223	9.730944938	909	1280	1531	1661	1527	1716	5.882312534	8.027444529	9.006229627	9.698474105	9.086158618	10.40820209
ENSMUSG00000006390	Elovl1	-0.531212804	0.018905409	0.064184422	down	no	24.11672008	34.89663676	2103	1844	4817	3695	4849	4448	18.42139409	15.62670942	38.30205672	29.17328855	39.03501476	36.48160697
ENSMUSG00000030741	Spns1	-0.348468414	0.01895901	0.064320728	down	no	9.142585416	11.66773603	1049	1621	1811	1968	1905	2047	6.743279753	10.10829715	10.57617934	11.41406584	11.26086308	12.32827917
ENSMUSG00000025466	Fuom	-0.674937188	0.018985307	0.064379492	down	no	1.480417856	2.423180191	146	191	316	274	482	339	1.039707793	1.330149644	2.071396131	1.760334717	3.210590764	2.298615093
ENSMUSG00000019877	Serinc1	-0.371780273	0.019006469	0.064436018	down	no	22.52855533	29.18018674	5019	4363	5863	5626	8487	6410	23.29612095	19.60672259	24.68282246	23.51903858	36.18167563	27.83984601
ENSMUSG00000037022	Mmaa	-0.552444458	0.019099868	0.064645709	down	no	0.736416551	1.126662168	195	200	188	277	359	293	0.771393025	0.765103214	0.672753415	0.988315328	1.305837933	1.085833242
ENSMUSG00000036587	Fut7	-0.572773439	0.01916421	0.064787952	down	no	2.197142643	3.316724406	233	239	212	396	279	399	2.339261566	2.311915973	1.940250392	3.594166582	2.586045437	3.769961199
ENSMUSG00000038387	Rras	-0.461725686	0.019164479	0.064787952	down	no	77.07050326	106.1783036	2463	3915	5059	6467	5613	4227	52.5157128	80.83133555	97.86446143	124.2331837	109.9489423	84.35278481
ENSMUSG00000036430	Tbcc	-0.328605616	0.01916994	0.064791147	down	no	17.767939	22.33854067	729	928	1068	1168	1156	1229	14.967016	18.453678	19.883123	21.602341	21.79896	23.614321
ENSMUSG00000028837	Psmb2	-0.368269599	0.019285345	0.065104093	down	no	59.97338547	77.44294721	2707	3277	3509	3449	4213	5051	53.73673172	62.98440877	63.19901591	61.67548662	76.81555716	93.83779784
ENSMUSG00000000628	Hk2	-0.54569024	0.019289765	0.065104093	down	no	8.053043744	11.80114929	1444	1374	3593	3836	2465	3334	5.780979458	5.328181039	13.04997074	13.84007017	9.068079616	12.49529809
ENSMUSG00000030022	Adamts9	-0.545636747	0.019302169	0.065115314	down	no	0.057464189	0.129844877	63	34	15	75	86	109	0.099906485	0.051345534	0.021140549	0.106644383	0.123817307	0.159072943
ENSMUSG00000013973	Dedd	-0.293272501	0.019315739	0.065130458	down	no	4.812308421	5.919625123	1237	1073	1407	1493	1565	1692	5.030775778	4.216447337	5.189702147	5.469313641	5.847767719	6.441794008
ENSMUSG00000062929	Cfl2	-0.504147282	0.0193303	0.065164236	down	no	2.697954222	3.868295997	415	442	299	477	588	664	3.017302526	3.112490585	1.964069556	3.131891597	3.939959536	4.533036856
ENSMUSG00000109357	Gm45236	-0.859915946	0.019355232	0.065217629	down	no	10.36843467	18.899503	58	142	114	175	183	234	6.032104	14.286991	10.786209	16.378847	17.524689	22.794973
ENSMUSG00000063802	Hspbp1	-0.319406862	0.01939426	0.065313706	down	no	20.1420092	25.1583318	1517	1839	1643	1874	2023	2600	19.15023483	22.46322804	18.81256471	21.30229443	23.45772911	30.71497187
ENSMUSG00000026966	Ssna1	-0.280791494	0.019401959	0.065313706	down	no	30.23888856	36.7575386	1578	1616	1877	2139	2098	2177	29.52956938	29.29971598	31.88738033	36.05919991	36.06496935	38.14844655
ENSMUSG00000079316	Rab9	-0.448965132	0.019434998	0.06539186	down	no	7.908727166	10.83239892	539	632	646	592	1112	881	7.35823989	8.36133403	8.006607579	7.282188416	13.95171422	11.26329412
ENSMUSG00000022420	Dnal4	-0.4135241	0.019450507	0.065415727	down	no	7.191813484	9.61222443	521	903	847	1087	898	1157	5.19130089	8.719919684	7.664219877	9.776033453	8.246060446	10.81457939
ENSMUSG00000029126	Nsg1	-0.826937787	0.0194676	0.065457865	down	no	0.288680981	0.589487454	29	41	54	69	78	113	0.214481501	0.289821862	0.361739578	0.458370347	0.53069374	0.779398276
ENSMUSG00000020869	Lrrc59	-0.35556223	0.019569896	0.065724792	down	no	37.11201238	47.51217852	4535	4488	5988	7091	5553	7304	35.2808397	33.80007327	42.25512417	49.68923949	39.67469381	53.17260226
ENSMUSG00000035671	Zswim4	-0.428128947	0.019626458	0.065868487	down	no	8.206733667	11.076606	1240	1416	2373	3046	1860	2113	6.411118	7.083235	11.125848	14.179415	8.831939	10.218464
ENSMUSG00000025408	Ddit3	-0.496721169	0.019648708	0.065897646	down	no	6.456252892	9.150893229	479	584	383	568	644	927	6.666060018	7.879105731	4.823592928	7.120037184	8.244349114	12.08829339
ENSMUSG00000028156	Eif4e	-0.483937639	0.019648929	0.065897646	down	no	4.488047423	6.316639545	688	1214	1680	1455	2314	1423	2.73403169	4.671152839	6.05895774	5.205580871	8.450922526	5.293415239
ENSMUSG00000032366	Tpm1	-0.457154865	0.019671801	0.065958933	down	no	4.470516244	6.174549993	1507	1379	891	1223	2574	1681	5.538836344	4.90558074	2.967131647	4.049424016	8.697916824	5.776309139
ENSMUSG00000035158	Mitf	-0.326643801	0.019691501	0.066009555	down	no	3.778745624	4.764305925	906	900	1286	1453	1262	1326	3.488405346	3.354233941	4.493597586	5.044584907	4.467876188	4.78045668
ENSMUSG00000021281	Tnfaip2	-0.608820786	0.019700847	0.066010033	down	no	33.40331786	50.99296853	4633	4773	12836	15038	9467	10320	22.21419967	22.14834238	55.84741152	64.96258175	41.70235359	46.31397025
ENSMUSG00000114608	Gm36161	-0.541773753	0.019712331	0.066033085	down	no	45.98953633	66.99536033	1820	2577	4843	3692	5957	4156	28.834522	39.527008	69.607079	52.687077	86.687256	61.611748
ENSMUSG00000097221	1810049J17Rik	-0.412474597	0.019724339	0.066057885	down	no	31.90636633	42.49941133	606	480	860	862	937	884	31.333044	24.026005	40.36005	40.17767	44.516941	42.803623
ENSMUSG00000029622	Arpc1b	-0.461221161	0.019738147	0.066081808	down	no	160.680096	221.2470243	27726	29930	51183	63091	43512	48319	129.5976411	135.4281629	217.0144841	265.6161246	186.8016714	211.323277
ENSMUSG00000021610	Clptm1l	-0.335540151	0.019740696	0.066081808	down	no	38.28145992	48.33163607	4411	5335	5693	6659	6523	7077	34.37489163	40.23816369	40.23132443	46.73104006	46.6770816	51.58678655
ENSMUSG00000046056	Sbsn	-0.990397786	0.019850443	0.066402696	down	no	0.303681043	0.702006331	60	57	28	44	131	175	0.393522637	0.353398199	0.164122293	0.247860614	0.787499259	1.070659121
ENSMUSG00000085401	Slc39a1-ps	-0.866354568	0.019865746	0.066422905	down	no	2.363293	4.390707667	65	73	169	227	160	196	1.583165	1.737885	3.768829	5.041566	3.620509	4.510048
ENSMUSG00000054083	Capn12	-1.836787971	0.019908451	0.066534675	down	no	0.367475455	1.569887016	213	5	4	291	316	416	1.063430239	0.021159547	0.017836579	1.309451002	1.45262608	1.947583966
ENSMUSG00000042079	Hnrnpf	-0.490389332	0.019947193	0.066648622	down	no	39.5014909	55.53312234	4424	3716	7819	6029	10338	6752	34.68637311	28.19629087	55.62180873	42.58163705	74.47056574	49.54716422
ENSMUSG00000024966	Stip1	-0.334477366	0.019970473	0.066710866	down	no	34.65508133	43.723396	3075	3270	3538	3722	4519	4723	33.8279	34.829277	35.308067	36.880432	45.668758	48.620998
ENSMUSG00000027076	Timm10	-0.50656335	0.019980217	0.066727879	down	no	10.00068171	14.24965465	296	355	424	426	539	620	8.669058405	10.0814012	11.25158553	11.24863946	14.49745708	17.0028674
ENSMUSG00000001911	Nfix	-0.47394691	0.020016961	0.066819476	down	no	2.719663328	3.816241744	730	761	1159	1895	1170	796	2.366958293	2.383114041	3.408917652	5.542380668	3.490411832	2.415932733
ENSMUSG00000044600	Smim7	-0.332508844	0.020039477	0.066879072	down	no	21.25954718	26.79596788	2855	2853	3417	3426	4121	4397	20.89201776	20.20670075	22.67992304	22.57661636	27.69978058	30.11150671
ENSMUSG00000069662	Marcks	-0.591033535	0.020079344	0.066980955	down	no	12.00906667	18.14019567	1133	1526	3848	3608	3110	3322	6.692597	8.721657	20.612946	19.192316	16.868183	18.360088
ENSMUSG00000020111	Micu1	-0.279579851	0.020090144	0.066985825	down	no	4.883929224	5.949699288	1898	1982	2038	2518	2407	2589	4.905396852	4.96273103	4.783659792	5.864746871	5.718241383	6.266109608
ENSMUSG00000046671	Mtfr1l	-0.314084108	0.020126034	0.0670899	down	no	9.156986667	11.40849082	1975	2118	2374	2574	2436	3354	8.780250232	9.116983998	9.573725769	10.31134105	9.953031956	13.96109947
ENSMUSG00000002885	Adgre5	-0.433216302	0.02015645	0.067169481	down	no	177.9856734	240.3584728	22818	28802	36606	51742	33282	38622	145.2062627	177.4432831	211.3074745	296.5753184	194.5216377	229.9784623
ENSMUSG00000071662	Polr2g	-0.35055718	0.020163956	0.067169481	down	no	41.533587	52.98502867	1475	1824	1415	1556	2498	2219	40.623329	48.63578	35.341652	38.591759	63.181969	57.181358
ENSMUSG00000021838	Samd4	-0.732974818	0.020234	0.067371518	down	no	0.045229451	0.141380456	2	27	24	84	60	27	0.005523495	0.070976051	0.059188808	0.205311952	0.150437944	0.068391471
ENSMUSG00000025888	Casp1	-0.429612605	0.020243167	0.067386396	down	no	22.784488	30.722473	1675	1409	1369	1314	3053	1907	26.741081	21.782507	19.829876	18.903381	44.775524	28.488514
ENSMUSG00000020709	Adap2	-0.764582612	0.020261475	0.067431693	down	no	8.634302	14.7385172	370	351	1351	1732	996	885	4.944127	4.54593	16.412849	20.88563308	12.24119453	11.088724
ENSMUSG00000021579	Lrrc14b	-0.975091585	0.020277017	0.067467765	down	no	0.633899667	1.342675	91	76	62	305	148	59	0.781349	0.635212	0.485138	2.377145	1.179768	0.471112
ENSMUSG00000023915	Tnfrsf21	-0.485890483	0.020332179	0.067591947	down	no	25.69918133	36.03046367	2705	3461	6213	7421	4719	5744	17.838991	22.094986	37.163567	44.072445	28.578089	35.440857
ENSMUSG00000015536	Mocs2	-0.359579367	0.020507567	0.068076958	down	no	2.636367742	3.410901435	1076	997	1064	989	1817	1419	2.833077457	2.538363463	2.537662304	2.342141025	4.394310232	3.496253048
ENSMUSG00000029128	Rab28	-0.303630362	0.020513922	0.0680823	down	no	4.993416927	6.186531179	1059	946	957	1147	1427	1259	5.581364065	4.820299361	4.578587354	5.443293386	6.908101529	6.208198622
ENSMUSG00000060591	Ifitm2	-0.673611579	0.020522144	0.06809383	down	no	1272.187154	2029.275594	17403	26485	67802	66532	55747	59466	635.346619	936.006104	2245.20874	2187.549072	1869.092285	2031.185425
ENSMUSG00000114349	Gm7591	-1.119645374	0.020528104	0.068097853	down	no	0.424151	1.038946333	22	13	13	58	43	22	0.604782	0.35135	0.316321	1.44787	1.093341	0.575628
ENSMUSG00000027746	Ufm1	-0.337513959	0.020566923	0.068210854	down	no	5.655391365	7.172382053	1339	1374	1726	1421	2340	2073	5.364241047	5.330835265	6.271097782	5.128217043	8.614868732	7.774060384
ENSMUSG00000028191	Bcl10	-0.315104293	0.020596202	0.068292169	down	no	12.54878214	15.63636993	2341	2350	2836	2991	3240	3514	12.25928999	11.91120507	13.47585136	14.10321153	15.58592038	17.21997788
ENSMUSG00000025208	Mrpl43	-0.304846625	0.020680321	0.068507743	down	no	39.11292167	48.33922433	1820	2054	2365	2340	2734	2928	35.861748	39.196503	42.280514	41.536762	49.482803	53.998108
ENSMUSG00000009687	Fxyd5	-0.374986385	0.020748471	0.068685913	down	no	117.7706633	152.757896	19678	22786	22295	25210	28630	33514	112.2100487	125.7806529	115.3212884	129.4863163	149.9578301	178.8295416
ENSMUSG00000057897	Camk2b	-0.735213607	0.020773206	0.06873607	down	no	0.36218969	0.669381258	181	180	70	428	183	234	0.469304775	0.451796567	0.165467728	1.006386355	0.433166536	0.568590883
ENSMUSG00000034432	Cops8	-0.291090766	0.020807874	0.068834905	down	no	5.665579136	6.954560943	1066	1167	1077	1406	1335	1494	5.707230606	6.058046145	5.231460657	6.797924381	6.575821956	7.489936493
ENSMUSG00000042331	Specc1	-0.415369004	0.020964513	0.06924162	down	no	1.032338365	1.410131447	595	468	971	1099	1006	769	0.954000004	0.726111901	1.416903189	1.588702948	1.48636369	1.155327704
ENSMUSG00000015750	Aph1a	-0.380581239	0.020964609	0.06924162	down	no	21.01516362	27.38911891	2498	2974	4108	5153	3764	4022	17.29394444	19.93831156	25.81323485	32.15137856	23.94586726	26.0701109
ENSMUSG00000038843	Gcnt1	-0.673860575	0.021020747	0.069395074	down	no	1.340737229	2.198460393	254	178	567	411	565	696	1.084636191	0.734872007	2.202703489	1.584943397	2.222664672	2.78777311
ENSMUSG00000002326	Gmpr2	-0.313746918	0.021054263	0.069489726	down	no	7.6619362	9.547555863	1156	1283	1524	1375	1775	1968	7.028723121	7.547327984	8.409757495	7.529363313	9.908642422	11.20466185
ENSMUSG00000056515	Rab31	-0.402006819	0.02106809	0.069503376	down	no	58.594134	77.45518	6799	7928	12214	13449	11429	11939	46.77158	52.797428	76.213394	83.322586	72.204155	76.838799
ENSMUSG00000026914	Psmd14	-0.347457676	0.021075531	0.069511937	down	no	13.57487849	17.29877448	1940	1392	1679	1645	2241	2765	16.42193465	11.41013141	12.89256942	12.54304025	17.43459893	21.91868425
ENSMUSG00000044285	Gm1821	-0.340558226	0.02111496	0.069567963	down	no	129.5667255	164.0900311	4600	5937	6032	6913	7785	7116	113.0282019	141.2303778	134.4415968	152.9902793	175.6831881	163.5966258
ENSMUSG00000002731	Prkra	-0.39646223	0.021116767	0.069567963	down	no	7.810284108	10.31211858	539	750	800	816	1176	868	6.335797964	8.552867768	8.542186591	8.656346373	12.7239336	9.55607576
ENSMUSG00000069899	Gm12166	-0.61037618	0.021150251	0.069662274	down	no	4.212385213	6.483534063	169	159	211	298	303	259	4.147469899	3.784259039	4.705426702	6.625047382	6.861785002	5.963769804
ENSMUSG00000045211	Nudt18	-0.313999338	0.021241721	0.069931432	down	no	5.155173527	6.432964233	843	1071	1096	1398	1210	1299	4.535182777	5.579670742	5.350667063	6.780366468	5.979453089	6.539073143
ENSMUSG00000021116	Eif2s1	-0.384761652	0.021301091	0.070094711	down	no	7.958231591	10.42118224	1846	1443	1876	1543	3042	2451	8.914746027	6.744939702	8.215009043	6.704251095	13.49132294	11.06797269
ENSMUSG00000032667	Pon2	-0.397379638	0.021380663	0.07032429	down	no	15.12793593	19.95691951	3462	4660	6570	6060	7490	6460	11.27808503	14.69114781	19.41457496	17.77580974	22.4060078	19.68894099
ENSMUSG00000020377	Ltc4s	-0.496268777	0.021489694	0.070537338	down	no	412.6525891	582.1125918	10831	18866	25811	29443	29626	21735	255.3542566	430.6214762	551.9820347	625.2678804	641.5889716	479.4809235
ENSMUSG00000018500	Adora2b	-0.839271637	0.021510389	0.070586966	down	no	6.580032667	11.851558	208	287	1145	1119	934	940	2.687395	3.594092	13.458611	13.059496	11.10702	11.388158
ENSMUSG00000021143	Pacs2	-0.405474003	0.021514655	0.070586966	down	no	9.489749021	12.60185289	2476	2589	3684	5476	3481	3124	8.466946578	8.573160621	11.42913986	16.87438693	10.93507777	9.996093983
ENSMUSG00000005823	Gpr108	-0.367283164	0.021522328	0.070595993	down	no	29.79868933	38.46695933	2202	2612	3421	4482	3145	3406	25.126991	28.859516	35.409561	46.07077	32.965446	36.364662
ENSMUSG00000014769	Psmb1	-0.350235868	0.021560282	0.070690926	down	no	134.18928	171.0878143	5626	6293	6312	6489	9130	8559	129.842117	140.593948	132.131775	134.891266	193.538437	184.83374
ENSMUSG00000024847	Aip	-0.34494469	0.021561127	0.070690926	down	no	45.17796242	57.40764367	3072	3932	4526	5080	5162	4962	37.90815856	46.95910082	50.66662788	56.46033775	58.49160177	57.2709915
ENSMUSG00000078440	Dohh	-0.315149032	0.021629938	0.070884127	down	no	20.91311953	26.04326606	1516	1916	2214	2232	2442	2613	17.68379919	21.62598639	23.42957301	23.44394341	26.16618265	28.51967212
ENSMUSG00000022246	Rai14	-0.366896573	0.021636616	0.070889816	down	no	5.663271627	7.332175606	2029	2489	1747	3634	2157	2716	5.72600059	6.798245831	4.46556846	9.237639296	5.588720586	7.170166937
ENSMUSG00000027797	Dclk1	-0.778386143	0.02173865	0.071147057	down	no	0.036272617	0.133736304	0	48	28	61	136	89	0	0.072138687	0.036679164	0.083238692	0.191665243	0.126304978
ENSMUSG00000015733	Capza2	-0.385866052	0.02173993	0.071147057	down	no	28.39751878	37.13610999	7231	6251	8498	7475	12370	9997	29.34820348	24.56012598	31.28422687	27.32625524	46.11724532	37.96482941
ENSMUSG00000015932	Dstn	-0.403519796	0.021759858	0.071179796	down	no	62.05687333	82.116829	4182	5274	6165	5063	8721	7610	52.318405	63.87994	69.972275	57.04747	100.215248	89.087769
ENSMUSG00000043004	Gng2	-0.359590159	0.021809549	0.071293566	down	no	10.28344476	13.22259669	2126	1711	2081	2337	3606	2001	11.56518807	9.011336604	10.27380961	11.45560425	18.02465956	10.18752626
ENSMUSG00000021948	Prkcd	-0.416373244	0.021821794	0.071317343	down	no	44.09634585	58.88304635	8509	9421	14395	15681	11742	17170	36.67515251	39.32002302	56.29386203	60.89081772	46.49226952	69.26605181
ENSMUSG00000114251	Tmed10-ps	-0.509799984	0.021856147	0.071413343	down	no	9.868286667	14.09337267	240	321	295	455	411	407	8.688325	11.231461	9.685074	14.823693	13.669284	13.787141
ENSMUSG00000025144	Cenpx	-0.287067071	0.021915198	0.071583448	down	no	34.50725143	42.12628818	1378	1746	1765	1934	2096	2173	30.54520349	37.47658087	35.49996994	38.61536328	42.6884378	45.07506345
ENSMUSG00000037202	Prf1	-0.850265215	0.021918278	0.071583448	down	no	1.74660857	3.229125604	133	158	312	673	186	290	1.221430004	1.401957999	2.616437707	5.606540419	1.574793085	2.506043307
ENSMUSG00000029299	Abcg3	-0.52350012	0.021926967	0.071583448	down	no	2.910810316	4.227854326	531	501	313	465	857	725	3.567059744	3.259395759	1.905975445	2.82034072	5.299686324	4.563535934
ENSMUSG00000001964	Emd	-0.303758992	0.02192817	0.071583448	down	no	19.46063764	24.04479798	1824	2191	2432	2574	2550	3140	17.29846081	20.13684694	20.94660517	22.01036337	22.23423492	27.88979565
ENSMUSG00000021124	Vti1b	-0.323196723	0.021965875	0.07169022	down	no	30.83224098	38.59931635	1782	2281	2480	2372	3090	3034	26.40907051	32.73423852	33.35341392	31.65355572	42.06741087	42.07698247
ENSMUSG00000041278	Ttc1	-0.294154485	0.021990645	0.071754734	down	no	11.22245458	13.78321057	1031	985	973	1163	1331	1334	12.10898252	11.19819424	10.360187	12.30992896	14.36910519	14.67059756
ENSMUSG00000019254	Ppp1r12c	-0.35565341	0.022018327	0.071812387	down	no	19.83781377	25.41172822	4531	3360	5043	5929	4717	6580	21.81604922	15.65938378	22.0380083	25.72460829	20.854098	29.65647838
ENSMUSG00000025366	Esyt1	-0.416898001	0.022077739	0.071973431	down	no	53.19905236	71.0571083	13626	15818	21573	29938	19378	21406	44.83084309	50.38189536	64.38441861	88.71846761	58.55427704	65.89858027
ENSMUSG00000047547	Cltb	-0.306197757	0.022109965	0.072013019	down	no	9.24705778	11.45712037	1815	2199	1882	2431	2227	2957	8.907279879	10.45409623	8.379797226	10.74807675	10.0371641	13.58612027
ENSMUSG00000039461	Tcta	-0.362671812	0.022154176	0.072110487	down	no	13.12576419	16.90575309	755	1011	1428	1490	1330	1430	9.813276335	12.72278171	16.84123451	17.44367248	15.88097988	17.3926069
ENSMUSG00000039887	Alg14	-0.541253736	0.022162486	0.072118581	down	no	2.204327064	3.253341088	217	288	220	341	397	376	2.067679763	2.661490856	1.883810573	2.927995091	3.475682628	3.356345543
ENSMUSG00000036850	Mrpl41	-0.356394439	0.022174773	0.072127967	down	no	17.76495417	22.77111423	690	700	678	779	890	1090	18.54452763	18.2215779	16.52875699	18.86356098	22.00635199	27.44342971
ENSMUSG00000036622	Atp13a2	-0.516671276	0.022333344	0.072542909	down	no	46.45958292	66.51049075	8446	11803	16658	26862	15213	12731	33.6489457	45.52986152	60.19994153	96.40901432	55.66466216	47.45779576
ENSMUSG00000020720	Psmd12	-0.316978402	0.022409737	0.072725175	down	no	11.81457436	14.74220888	1355	1266	1486	1346	1871	2106	12.22686196	11.05388848	12.16297266	10.94276382	15.50467091	17.7791919
ENSMUSG00000035674	Ndufa3	-0.311403009	0.022471831	0.072877221	down	no	34.53003658	42.87289347	1443	1603	1587	1526	2094	2359	33.71652125	36.26114058	33.61244792	32.09326829	44.91953055	51.60588156
ENSMUSG00000074634	Tmem267	-0.784255412	0.022520056	0.072984112	down	no	0.396085783	0.754360546	87	119	82	92	261	206	0.367378457	0.497259541	0.323619352	0.362847388	1.056058529	0.844175721
ENSMUSG00000101555	Gm28731	-0.508943937	0.022538352	0.073017465	down	no	5.428287333	7.766798	296	306	527	505	540	619	4.503556	4.505271	7.276035	6.923632	7.555929	8.820833
ENSMUSG00000108353	Gm45205	-0.359018755	0.022540528	0.073017465	down	no	34.440712	44.20030333	4236	5051	5803	5225	7580	7268	30.415287	35.112377	37.794472	33.78878	49.984432	48.827698
ENSMUSG00000038690	Atp5j2	-0.34205475	0.022580808	0.073114923	down	no	25.80075969	32.73078314	3123	4014	4077	4502	5624	4661	22.57869172	28.0920162	26.73157114	29.31972955	37.35093672	31.52168314
ENSMUSG00000027931	Npr1	-0.681305075	0.022628163	0.073202159	down	no	0.09565758	0.213754484	15	28	19	41	43	59	0.074325298	0.135193012	0.07745443	0.179266272	0.193129713	0.268867468
ENSMUSG00000031483	Erlin2	-0.271898359	0.022671338	0.073275724	down	no	8.234093118	9.962546736	2001	1976	2331	2630	2740	2576	8.200492937	7.838268119	8.6635183	9.699951593	10.30907523	9.878613383
ENSMUSG00000029038	Ssu72	-0.405127119	0.022740513	0.073463515	down	no	25.13832766	33.32073441	2214	3413	3271	3144	5266	3823	19.67432839	29.36920381	26.37145077	25.16216977	42.99715494	31.80287851
ENSMUSG00000055041	Commd5	-0.375802032	0.022752549	0.073471988	down	no	10.44174679	13.57855638	500	690	734	865	884	845	8.542227691	11.40649594	11.37651676	13.33303177	13.87778049	13.52485687
ENSMUSG00000070025	Gm10284	-0.676146332	0.022782871	0.073536792	down	no	3.142234333	5.080655667	101	138	179	223	239	237	2.394709	3.175429	3.856565	4.771873	5.202093	5.268001
ENSMUSG00000064373	Selenop	-0.439181688	0.02283528	0.07365623	down	no	220.698338	299.2661289	24834	26206	31416	41948	49776	24815	208.9241081	213.431575	239.7393308	317.8546488	384.6130112	195.3307265
ENSMUSG00000036026	Tmem63b	-0.285473426	0.022860794	0.073721948	down	no	4.22337017	5.169367467	909	941	979	1366	1078	1169	4.256814886	4.261315891	4.151979732	5.755727093	4.634087725	5.118287585
ENSMUSG00000037351	Actr1b	-0.298911056	0.022892507	0.073791038	down	no	15.41981664	18.99271896	2906	2645	3098	3670	3621	3805	16.24328628	14.30896786	15.70719578	18.48146656	18.59465915	19.90203116
ENSMUSG00000074884	Serf2	-0.407715922	0.022915922	0.073816748	down	no	63.8580162	84.74567458	10684	17820	17389	18909	22249	21955	46.82490637	75.61400609	69.13513615	74.64051282	89.55965999	90.03685092
ENSMUSG00000036099	Vezt	-0.332854336	0.023005737	0.074056169	down	no	0.597055027	0.777942763	578	482	560	705	790	707	0.668202148	0.53728633	0.585676604	0.731535723	0.838144786	0.764147779
ENSMUSG00000097134	1110002J07Rik	-1.249163163	0.023039191	0.07412753	down	no	0.234643421	0.695459134	12	5	65	103	59	80	0.110589622	0.036847242	0.5564934	0.876129591	0.508461155	0.701786655
ENSMUSG00000033287	Kctd17	-0.847058702	0.02308572	0.074246987	down	no	5.674720782	10.28773992	197	413	1348	1424	1235	931	1.830783559	3.73040925	11.46296954	12.03582417	10.65397391	8.173421684
ENSMUSG00000006728	Cdk4	-0.3337696	0.023166456	0.074434264	down	no	33.2956916	41.98866037	4270	5365	4540	5400	6529	6695	31.39987473	38.20324803	30.28395205	35.77152969	44.11395677	46.08049465
ENSMUSG00000054905	Stfa3	-1.838050472	0.023169896	0.074434264	down	no	0.956164667	3.676069333	0	11	44	47	64	96	0	0.585092	2.283402	2.43311	3.399369	5.195729
ENSMUSG00000028443	Nudt2	-0.679469733	0.023215146	0.074562931	down	no	6.013206333	9.690611667	138	297	235	260	480	379	3.9051	8.111667	6.022852	6.602302	12.45188	10.017653
ENSMUSG00000085636	Gm11769	-0.582252562	0.023231001	0.074597151	down	no	3.724777667	5.6264	248	206	362	569	305	405	3.571674	2.876528	4.726131	7.387749	4.031216	5.460235
ENSMUSG00000041075	Fzd7	-0.35231685	0.0232418	0.074607488	down	no	3.774186667	4.845822	631	714	910	1214	851	943	3.325744	3.644311	4.352505	5.766384	4.120622	4.65046
[truncated: 12,345 more rows]
